# Supplementary material for: Identifying Plasma and Urinary Biomarkers of Fermented Food Intake and Their Associations with Cardiometabolic Health in a Dutch Observational Cohort
Source: J Agric Food Chem. 2023 Feb 28;71(10):4426–39. doi: 10.1021/acs.jafc.2c05669 (PMC10021015; doi:10.1021/acs.jafc.2c05669)
Supplement: Supplementary file 2 — jf2c05669_si_002.xlsx [file jf2c05669_si_002.xlsx]

## Sheet: Model_0_all
Metabolite	Identification	Cardiometabolic parameter	Biosample	Platform	Estimate_Int	Estimate	Std.Error_Int	Std.Error	t-value_Int	t-value	p-value_Int	p-value	p_value_FDR	R.sq_Int	R.sq	Adj.R.sq_Int	Adj.R.sq
Compound_171	trans-Aconitic acid	Plasma total cholesterol	Plasma	GC	-0.00956144	2.01586e-08	0.0980067	1.08536e-07	-0.097559	0.185732	0.922364	0.852811	0.930339	0.000143118	0.000143118	-0.00400567	-0.00400567
Compound_171	trans-Aconitic acid	Plasma HDL cholesterol	Plasma	GC	0.0581685	-6.31638e-08	0.0990535	1.0956e-07	0.587243	-0.576524	0.557592	0.564802	0.789725	0.001383	0.001383	-0.00277791	-0.00277791
Compound_171	trans-Aconitic acid	Plasma LDL cholesterol	Plasma	GC	0.00668711	-1.55717e-08	0.0975602	1.07908e-07	0.0685435	-0.144305	0.94541	0.885381	0.937462	8.67588e-05	8.67588e-05	-0.00407955	-0.00407955
Compound_171	trans-Aconitic acid	Waist circumference	Plasma	GC	-0.19877	2.8414e-07	0.0962579	1.06655e-07	-2.06498	2.6641	0.039986	0.00823604	0.0524976	0.0283787	0.0283787	0.0243802	0.0243802
Compound_171	trans-Aconitic acid	SBP	Plasma	GC	-0.0768011	1.35299e-07	0.0965725	1.07004e-07	-0.795269	1.26443	0.427233	0.207287	0.476318	0.00653636	0.00653636	0.00244804	0.00244804
Compound_171	trans-Aconitic acid	DBP	Plasma	GC	-0.136746	2.0198e-07	0.0983814	1.09008e-07	-1.38996	1.85289	0.165814	0.0651109	0.219999	0.0139315	0.0139315	0.00987363	0.00987363
Compound_171	trans-Aconitic acid	Continuous MetS	Plasma	GC	-0.0965961	1.47173e-07	0.0977174	1.08082e-07	-0.988525	1.36168	0.323891	0.174577	0.438472	0.00766645	0.00766645	0.00353172	0.00353172
Compound_171	trans-Aconitic acid	Serum triglycerides (Log)	Plasma	GC	-0.0968899	1.41852e-07	0.0987279	1.09334e-07	-0.981384	1.29742	0.327388	0.195728	0.476318	0.00693618	0.00693618	0.00281558	0.00281558
Compound_171	trans-Aconitic acid	HbA1c (Log)	Plasma	GC	0.0871932	-1.02928e-07	0.0967005	1.07518e-07	0.901683	-0.957315	0.368137	0.33938	0.600869	0.00383587	0.00383587	-0.000349697	-0.000349697
Compound_171	trans-Aconitic acid	Plasma glucose (Log)	Plasma	GC	0.000955729	-2.16438e-08	0.096986	1.07273e-07	0.00985429	-0.201763	0.992146	0.840273	0.926015	0.00016959	0.00016959	-0.00399637	-0.00399637
Compound_171	trans-Aconitic acid	BMI (Log)	Plasma	GC	-0.17477	2.36992e-07	0.0969494	1.07421e-07	-1.80269	2.20619	0.0726758	0.0283069	0.127381	0.0196366	0.0196366	0.0156022	0.0156022
Compound_171	trans-Aconitic acid	SCORE (Log)	Plasma	GC	-0.111995	1.69957e-07	0.0983949	1.10802e-07	-1.13822	1.53387	0.256243	0.126473	0.334533	0.0103942	0.0103942	0.00597632	0.00597632
Compound_21	Erythritol	Plasma total cholesterol	Plasma	GC	-0.246261	1.261e-07	0.169594	7.90692e-08	-1.45206	1.59481	0.147785	0.112066	0.320922	0.0104434	0.0104434	0.00633733	0.00633733
Compound_21	Erythritol	Plasma HDL cholesterol	Plasma	GC	0.148978	-6.71108e-08	0.174479	8.11788e-08	0.853846	-0.826703	0.394042	0.409226	0.650694	0.00283957	0.00283957	-0.00131526	-0.00131526
Compound_21	Erythritol	Plasma LDL cholesterol	Plasma	GC	-0.075691	3.59935e-08	0.171909	7.99831e-08	-0.440298	0.450013	0.660118	0.653107	0.850861	0.000843088	0.000843088	-0.00332007	-0.00332007
Compound_21	Erythritol	Waist circumference	Plasma	GC	-0.254667	1.21947e-07	0.120734	5.02512e-08	-2.10932	2.42674	0.03594	0.0159635	0.074959	0.0236614	0.0236614	0.0196435	0.0196435
Compound_21	Erythritol	SBP	Plasma	GC	-0.080706	4.69703e-08	0.121016	5.03687e-08	-0.666902	0.93253	0.505467	0.351988	0.603408	0.00356589	0.00356589	-0.00053466	-0.00053466
Compound_21	Erythritol	DBP	Plasma	GC	-0.0851173	4.20448e-08	0.123796	5.15257e-08	-0.68756	0.815995	0.492386	0.415302	0.650694	0.00273263	0.00273263	-0.00137135	-0.00137135
Compound_21	Erythritol	Continuous MetS	Plasma	GC	-0.313527	1.59049e-07	0.171501	7.97935e-08	-1.82814	1.99326	0.0687706	0.0473653	0.182695	0.0162849	0.0162849	0.0121861	0.0121861
Compound_21	Erythritol	Serum triglycerides (Log)	Plasma	GC	-0.692843	3.4871e-07	0.165456	7.71397e-08	-4.18748	4.52049	3.9577e-05	9.67687e-06	0.000261275	0.0781642	0.0781642	0.0743392	0.0743392
Compound_21	Erythritol	HbA1c (Log)	Plasma	GC	-0.199203	1.08978e-07	0.168218	7.82403e-08	-1.1842	1.39287	0.237516	0.16496	0.424183	0.00808566	0.00808566	0.00391795	0.00391795
Compound_21	Erythritol	Plasma glucose (Log)	Plasma	GC	-0.161706	7.41807e-08	0.170666	7.9405e-08	-0.947498	0.934207	0.344338	0.351136	0.603408	0.00362325	0.00362325	-0.00052832	-0.00052832
Compound_21	Erythritol	BMI (Log)	Plasma	GC	-0.220366	1.01211e-07	0.121519	5.05779e-08	-1.81343	2.00108	0.0709992	0.0464955	0.182695	0.0162116	0.0162116	0.0121631	0.0121631
Compound_21	Erythritol	SCORE (Log)	Plasma	GC	-0.604852	3.06259e-07	0.167852	7.85601e-08	-3.60349	3.8984	0.000386846	0.00012796	0.00153552	0.0635356	0.0635356	0.0593549	0.0593549
Compound_210	Quinate	Plasma total cholesterol	Plasma	GC	-0.0124786	1.49537e-08	0.0869883	5.25544e-08	-0.143451	0.284537	0.886054	0.776243	0.904239	0.000335826	0.000335826	-0.00381216	-0.00381216
Compound_210	Quinate	Plasma HDL cholesterol	Plasma	GC	0.029341	-1.27469e-08	0.0879794	5.30831e-08	0.333499	-0.240131	0.739049	0.810434	0.911738	0.000240204	0.000240204	-0.00392546	-0.00392546
Compound_210	Quinate	Plasma LDL cholesterol	Plasma	GC	0.00459084	-7.64424e-09	0.0866034	5.22529e-08	0.0530099	-0.146293	0.957768	0.883813	0.937462	8.91658e-05	8.91658e-05	-0.00407713	-0.00407713
Compound_210	Quinate	Waist circumference	Plasma	GC	-0.0753033	6.36342e-08	0.0858876	5.21026e-08	-0.876766	1.22133	0.38148	0.223146	0.481995	0.00610098	0.00610098	0.00201086	0.00201086
Compound_210	Quinate	SBP	Plasma	GC	-0.125501	1.27715e-07	0.0844033	5.12021e-08	-1.48692	2.49434	0.138333	0.0132846	0.0665507	0.0249646	0.0249646	0.0209521	0.0209521
Compound_210	Quinate	DBP	Plasma	GC	-0.0960267	8.78706e-08	0.0869087	5.2722e-08	-1.10491	1.66668	0.270289	0.0968666	0.29148	0.0113022	0.0113022	0.00723344	0.00723344
Compound_210	Quinate	Continuous MetS	Plasma	GC	-0.00249538	5.50271e-09	0.0870754	5.25377e-08	-0.0286577	0.104738	0.977161	0.916671	0.958473	4.57067e-05	4.57067e-05	-0.00412077	-0.00412077
Compound_210	Quinate	Serum triglycerides (Log)	Plasma	GC	-0.109076	9.77286e-08	0.0873229	5.27566e-08	-1.24911	1.85244	0.212837	0.065185	0.219999	0.0140389	0.0140389	0.00994775	0.00994775
Compound_210	Quinate	HbA1c (Log)	Plasma	GC	0.00189837	1.40835e-08	0.0865009	5.20679e-08	0.0219463	0.270483	0.982509	0.787023	0.904239	0.000307306	0.000307306	-0.00389308	-0.00389308
Compound_210	Quinate	Plasma glucose (Log)	Plasma	GC	-0.0560024	3.7932e-08	0.0860054	5.18921e-08	-0.651149	0.730977	0.515573	0.465506	0.708094	0.00222142	0.00222142	-0.00193599	-0.00193599
Compound_210	Quinate	BMI (Log)	Plasma	GC	-0.00956596	-3.31582e-09	0.0863813	5.2402e-08	-0.110741	-0.0632766	0.911913	0.949598	0.958473	1.64768e-05	1.64768e-05	-0.00409868	-0.00409868
Compound_210	Quinate	SCORE (Log)	Plasma	GC	-0.212358	1.92056e-07	0.0865756	5.29304e-08	-2.45287	3.62847	0.0149363	0.000353162	0.00381415	0.0555131	0.0555131	0.0512966	0.0512966
Compound_2651	L-Phenylalanine	Plasma total cholesterol	Plasma	GC	-0.00239809	2.96173e-07	0.0649964	4.12821e-07	-0.0368958	0.717436	0.970599	0.4738	0.7107	0.00213119	0.00213119	-0.00200934	-0.00200934
Compound_2651	L-Phenylalanine	Plasma HDL cholesterol	Plasma	GC	0.0176962	-1.14394e-07	0.065844	4.17343e-07	0.26876	-0.274101	0.788345	0.784243	0.904239	0.000312948	0.000312948	-0.00385241	-0.00385241
Compound_2651	L-Phenylalanine	Plasma LDL cholesterol	Plasma	GC	-0.0114045	3.36865e-07	0.0647286	4.10273e-07	-0.17619	0.821075	0.860293	0.412419	0.650694	0.00280115	0.00280115	-0.00135385	-0.00135385
Compound_2651	L-Phenylalanine	Waist circumference	Plasma	GC	-0.00227519	-1.28076e-07	0.0646267	4.12159e-07	-0.0352051	-0.310744	0.971945	0.756261	0.904239	0.000397217	0.000397217	-0.00371638	-0.00371638
Compound_2651	L-Phenylalanine	SBP	Plasma	GC	0.0147206	3.20894e-08	0.0641331	4.09011e-07	0.229532	0.0784562	0.818649	0.93753	0.958473	2.53301e-05	2.53301e-05	-0.00408979	-0.00408979
Compound_2651	L-Phenylalanine	DBP	Plasma	GC	-0.00318715	1.87669e-07	0.0655526	4.18064e-07	-0.0486197	0.448901	0.961262	0.653903	0.850861	0.000828583	0.000828583	-0.00328323	-0.00328323
Compound_2651	L-Phenylalanine	Continuous MetS	Plasma	GC	0.0092459	-2.52705e-07	0.0651205	4.12757e-07	0.141981	-0.612238	0.887214	0.54096	0.768733	0.00155938	0.00155938	-0.00260079	-0.00260079
Compound_2651	L-Phenylalanine	Serum triglycerides (Log)	Plasma	GC	-0.00631775	2.69563e-07	0.0657115	4.17363e-07	-0.0961438	0.645872	0.923486	0.518977	0.759178	0.00172792	0.00172792	-0.00241429	-0.00241429
Compound_2651	L-Phenylalanine	HbA1c (Log)	Plasma	GC	0.021991	-1.93479e-07	0.0645742	4.076e-07	0.340554	-0.474677	0.73374	0.635452	0.84727	0.000945822	0.000945822	-0.00325188	-0.00325188
Compound_2651	L-Phenylalanine	Plasma glucose (Log)	Plasma	GC	-0.00804021	-2.58413e-07	0.0643869	4.08107e-07	-0.124873	-0.633199	0.900728	0.527207	0.759178	0.0016678	0.0016678	-0.00249192	-0.00249192
Compound_2651	L-Phenylalanine	BMI (Log)	Plasma	GC	-0.00172333	-5.23883e-07	0.0645984	4.11978e-07	-0.0266776	-1.27163	0.978739	0.204721	0.476318	0.00661049	0.00661049	0.00252247	0.00252247
Compound_2651	L-Phenylalanine	SCORE (Log)	Plasma	GC	-0.00188207	1.37374e-07	0.0659702	4.04084e-07	-0.0285292	0.339965	0.977266	0.734201	0.890941	0.0005157	0.0005157	-0.00394628	-0.00394628
Compound_31	2-Hydroxybutyric acid	Plasma total cholesterol	Plasma	GC	-0.0354061	5.96814e-09	0.131979	1.73774e-08	-0.268271	0.343442	0.78872	0.731566	0.890941	0.000489189	0.000489189	-0.00365816	-0.00365816
Compound_31	2-Hydroxybutyric acid	Plasma HDL cholesterol	Plasma	GC	0.236961	-3.33574e-08	0.133072	1.74872e-08	1.7807	-1.90753	0.0762269	0.0576452	0.214679	0.0149348	0.0149348	0.0108303	0.0108303
Compound_31	2-Hydroxybutyric acid	Plasma LDL cholesterol	Plasma	GC	0.0285768	-4.88675e-09	0.131948	1.73395e-08	0.216576	-0.281828	0.828723	0.778319	0.904239	0.000330835	0.000330835	-0.00383445	-0.00383445
Compound_31	2-Hydroxybutyric acid	Waist circumference	Plasma	GC	-0.640297	9.58615e-08	0.122799	1.61836e-08	-5.2142	5.92337	3.94891e-07	1.07163e-08	5.7868e-07	0.12617	0.12617	0.122574	0.122574
Compound_31	2-Hydroxybutyric acid	SBP	Plasma	GC	-0.26955	4.30064e-08	0.128646	1.69542e-08	-2.09529	2.53663	0.0371805	0.0118196	0.0638256	0.0257963	0.0257963	0.0217872	0.0217872
Compound_31	2-Hydroxybutyric acid	DBP	Plasma	GC	-0.306888	4.64542e-08	0.131344	1.73098e-08	-2.33652	2.68369	0.0202777	0.00778191	0.0524976	0.0287856	0.0287856	0.0247888	0.0247888
Compound_31	2-Hydroxybutyric acid	Continuous MetS	Plasma	GC	-0.399372	6.06069e-08	0.129304	1.6992e-08	-3.08863	3.5668	0.00224754	0.000436144	0.00428214	0.05034	0.05034	0.0463831	0.0463831
Compound_31	2-Hydroxybutyric acid	Serum triglycerides (Log)	Plasma	GC	-0.471076	7.10083e-08	0.128835	1.69635e-08	-3.65643	4.18594	0.000314002	3.98281e-05	0.000537679	0.067778	0.067778	0.0639099	0.0639099
Compound_31	2-Hydroxybutyric acid	HbA1c (Log)	Plasma	GC	-0.102337	1.80909e-08	0.131034	1.72552e-08	-0.780992	1.04843	0.435584	0.295504	0.580263	0.00459727	0.00459727	0.000414907	0.000414907
Compound_31	2-Hydroxybutyric acid	Plasma glucose (Log)	Plasma	GC	-0.193602	2.70426e-08	0.130525	1.71524e-08	-1.48326	1.57661	0.139318	0.116203	0.321793	0.0102509	0.0102509	0.00612692	0.00612692
Compound_31	2-Hydroxybutyric acid	BMI (Log)	Plasma	GC	-0.699013	1.03494e-07	0.121703	1.60393e-08	-5.74358	6.45257	2.75811e-08	5.90642e-10	6.37893e-08	0.146277	0.146277	0.142764	0.142764
Compound_31	2-Hydroxybutyric acid	SCORE (Log)	Plasma	GC	-0.354325	5.31532e-08	0.132545	1.73476e-08	-2.67324	3.064	0.0080651	0.00245172	0.0189133	0.0402253	0.0402253	0.0359406	0.0359406
Compound_43	L-Cysteine	Plasma total cholesterol	Plasma	GC	-0.066789	1.75024e-08	0.144955	3.20395e-08	-0.460758	0.546276	0.645387	0.585382	0.800268	0.00123672	0.00123672	-0.00290753	-0.00290753
Compound_43	L-Cysteine	Plasma HDL cholesterol	Plasma	GC	-0.0313142	1.14485e-08	0.146769	3.23987e-08	-0.213357	0.353364	0.831229	0.724126	0.890941	0.000520004	0.000520004	-0.0036445	-0.0036445
Compound_43	L-Cysteine	Plasma LDL cholesterol	Plasma	GC	0.00598805	-2.44042e-09	0.144499	3.18975e-08	0.0414402	-0.0765084	0.966979	0.939078	0.958473	2.43891e-05	2.43891e-05	-0.00414218	-0.00414218
Compound_43	L-Cysteine	Waist circumference	Plasma	GC	-0.168908	4.04215e-08	0.14406	3.18707e-08	-1.17248	1.2683	0.242151	0.205906	0.476318	0.00657612	0.00657612	0.00248796	0.00248796
Compound_43	L-Cysteine	SBP	Plasma	GC	-0.130421	3.59864e-08	0.143025	3.16418e-08	-0.911875	1.13731	0.362738	0.25653	0.543241	0.00529472	0.00529472	0.00120128	0.00120128
Compound_43	L-Cysteine	DBP	Plasma	GC	-0.242369	6.00327e-08	0.145602	3.22117e-08	-1.6646	1.86369	0.0972811	0.0635713	0.219999	0.0140922	0.0140922	0.0100349	0.0100349
Compound_43	L-Cysteine	Continuous MetS	Plasma	GC	-0.0472978	1.25471e-08	0.145238	3.20608e-08	-0.325656	0.391354	0.744968	0.695883	0.873899	0.000637751	0.000637751	-0.00352626	-0.00352626
Compound_43	L-Cysteine	Serum triglycerides (Log)	Plasma	GC	-0.143812	3.53914e-08	0.146247	3.23252e-08	-0.983345	1.09486	0.326424	0.274673	0.570475	0.00494928	0.00494928	0.000820434	0.000820434
Compound_43	L-Cysteine	HbA1c (Log)	Plasma	GC	0.146893	-3.18641e-08	0.14345	3.16753e-08	1.024	-1.00596	0.306876	0.315456	0.596277	0.00423392	0.00423392	5.00274e-05	5.00274e-05
Compound_43	L-Cysteine	Plasma glucose (Log)	Plasma	GC	0.0188254	-8.03409e-09	0.143637	3.17072e-08	0.131063	-0.253384	0.895835	0.800189	0.909688	0.000267443	0.000267443	-0.00389811	-0.00389811
Compound_43	L-Cysteine	BMI (Log)	Plasma	GC	-0.171751	3.9115e-08	0.14448	3.19634e-08	-1.18876	1.22374	0.235695	0.222234	0.481995	0.006125	0.006125	0.00203498	0.00203498
Compound_43	L-Cysteine	SCORE (Log)	Plasma	GC	-0.110713	2.7383e-08	0.146682	3.20987e-08	-0.754787	0.853087	0.45117	0.394522	0.650694	0.0032384	0.0032384	-0.00121143	-0.00121143
Compound_48	Dodecanoic acid	Plasma total cholesterol	Plasma	GC	-0.0774424	5.85656e-08	0.100664	5.56048e-08	-0.769317	1.05325	0.442458	0.293283	0.580263	0.00458193	0.00458193	0.000451566	0.000451566
Compound_48	Dodecanoic acid	Plasma HDL cholesterol	Plasma	GC	-0.144423	1.14442e-07	0.10116	5.58087e-08	-1.42767	2.05061	0.154687	0.0413914	0.178811	0.0172191	0.0172191	0.0131242	0.0131242
Compound_48	Dodecanoic acid	Plasma LDL cholesterol	Plasma	GC	-0.0441653	2.88642e-08	0.100382	5.53795e-08	-0.439972	0.521208	0.660353	0.602703	0.813649	0.00113063	0.00113063	-0.00303133	-0.00303133
Compound_48	Dodecanoic acid	Waist circumference	Plasma	GC	0.196783	-1.43935e-07	0.098625	5.40509e-08	1.99526	-2.66295	0.047131	0.00826351	0.0524976	0.0283548	0.0283548	0.0243563	0.0243563
Compound_48	Dodecanoic acid	SBP	Plasma	GC	0.0148957	3.77449e-10	0.0992711	5.4405e-08	0.150051	0.00693777	0.880849	0.99447	0.99447	1.98077e-07	1.98077e-07	-0.00411503	-0.00411503
Compound_48	Dodecanoic acid	DBP	Plasma	GC	-0.0168663	1.2691e-08	0.101498	5.56256e-08	-0.166173	0.228151	0.868159	0.819721	0.912679	0.000214163	0.000214163	-0.00390018	-0.00390018
Compound_48	Dodecanoic acid	Continuous MetS	Plasma	GC	0.135109	-9.42918e-08	0.10038	5.53782e-08	1.34598	-1.70269	0.179579	0.089921	0.285631	0.0119356	0.0119356	0.00781867	0.00781867
Compound_48	Dodecanoic acid	Serum triglycerides (Log)	Plasma	GC	0.0767869	-5.5363e-08	0.10178	5.62215e-08	0.754439	-0.984731	0.451322	0.325744	0.596277	0.00400751	0.00400751	-0.000125241	-0.000125241
Compound_48	Dodecanoic acid	HbA1c (Log)	Plasma	GC	0.0761861	-4.17098e-08	0.100331	5.51328e-08	0.759351	-0.756532	0.448394	0.450078	0.694407	0.00239903	0.00239903	-0.00179258	-0.00179258
Compound_48	Dodecanoic acid	Plasma glucose (Log)	Plasma	GC	-0.08718	5.26367e-08	0.0996618	5.49822e-08	-0.874758	0.957342	0.38258	0.339358	0.600869	0.00380424	0.00380424	-0.00034658	-0.00034658
Compound_48	Dodecanoic acid	BMI (Log)	Plasma	GC	0.184799	-1.41193e-07	0.0989515	5.42298e-08	1.86757	-2.6036	0.0630256	0.00979299	0.0556654	0.0271389	0.0271389	0.0231353	0.0231353
Compound_48	Dodecanoic acid	SCORE (Log)	Plasma	GC	0.0355241	-2.41809e-08	0.101765	5.53151e-08	0.34908	-0.437148	0.727357	0.662425	0.85169	0.000852389	0.000852389	-0.00360809	-0.00360809
Compound_55	Isoleucine	Plasma total cholesterol	Plasma	GC	0.142983	-1.46581e-08	0.14369	1.35697e-08	0.995083	-1.0802	0.320694	0.281132	0.572872	0.00481832	0.00481832	0.00068894	0.00068894
Compound_55	Isoleucine	Plasma HDL cholesterol	Plasma	GC	0.569864	-5.84973e-08	0.140162	1.322e-08	4.06575	-4.42492	6.49397e-05	1.4645e-05	0.000316331	0.0754291	0.0754291	0.0715768	0.0715768
Compound_55	Isoleucine	Plasma LDL cholesterol	Plasma	GC	0.0178269	-2.29305e-09	0.143468	1.35318e-08	0.124257	-0.169456	0.901216	0.865581	0.934827	0.000119633	0.000119633	-0.00404654	-0.00404654
Compound_55	Isoleucine	Waist circumference	Plasma	GC	-0.539075	5.65817e-08	0.136955	1.29594e-08	-3.93615	4.36607	0.000108158	1.87291e-05	0.000337124	0.0727406	0.0727406	0.0689247	0.0689247
Compound_55	Isoleucine	SBP	Plasma	GC	-0.176619	2.03491e-08	0.140437	1.32889e-08	-1.25764	1.53129	0.209729	0.126999	0.334533	0.00955735	0.00955735	0.00548146	0.00548146
Compound_55	Isoleucine	DBP	Plasma	GC	-0.203017	2.16106e-08	0.143548	1.35833e-08	-1.41427	1.59097	0.158562	0.112917	0.320922	0.010309	0.010309	0.00623618	0.00623618
Compound_55	Isoleucine	Continuous MetS	Plasma	GC	-0.390287	4.15407e-08	0.141427	1.33392e-08	-2.75965	3.11417	0.0062327	0.00206874	0.0171865	0.0388391	0.0388391	0.0348343	0.0348343
Compound_55	Isoleucine	Serum triglycerides (Log)	Plasma	GC	-0.338721	3.57272e-08	0.143539	1.35555e-08	-2.35979	2.63563	0.0190834	0.00894302	0.0536581	0.0280164	0.0280164	0.0239832	0.0239832
Compound_55	Isoleucine	HbA1c (Log)	Plasma	GC	-0.108978	1.33402e-08	0.142508	1.34229e-08	-0.764713	0.993839	0.4452	0.32131	0.596277	0.00413292	0.00413292	-5.13964e-05	-5.13964e-05
Compound_55	Isoleucine	Plasma glucose (Log)	Plasma	GC	-0.172523	1.674e-08	0.142177	1.34101e-08	-1.21344	1.24831	0.226156	0.213133	0.479549	0.00645097	0.00645097	0.00231118	0.00231118
Compound_55	Isoleucine	BMI (Log)	Plasma	GC	-0.538974	5.57087e-08	0.137515	1.30124e-08	-3.91938	4.2812	0.000115482	2.67726e-05	0.000413063	0.0701364	0.0701364	0.0663098	0.0663098
Compound_55	Isoleucine	SCORE (Log)	Plasma	GC	-0.104856	1.12702e-08	0.145695	1.3822e-08	-0.719695	0.81538	0.472463	0.415721	0.650694	0.00295927	0.00295927	-0.00149181	-0.00149181
Compound_96	Xylitol	Plasma total cholesterol	Plasma	GC	-0.184122	1.00761e-07	0.127029	5.8714e-08	-1.44945	1.71614	0.148512	0.0874223	0.285631	0.0120729	0.0120729	0.0079736	0.0079736
Compound_96	Xylitol	Plasma HDL cholesterol	Plasma	GC	-0.0483424	3.39211e-08	0.129338	5.96879e-08	-0.373769	0.568308	0.708906	0.570357	0.789725	0.00134392	0.00134392	-0.00281715	-0.00281715
Compound_96	Xylitol	Plasma LDL cholesterol	Plasma	GC	-0.0997498	5.11961e-08	0.127189	5.86965e-08	-0.784263	0.872216	0.433659	0.383962	0.647936	0.00315982	0.00315982	-0.000993679	-0.000993679
Compound_96	Xylitol	Waist circumference	Plasma	GC	-0.224266	1.17416e-07	0.125328	5.78934e-08	-1.78944	2.02815	0.0747896	0.0436364	0.181259	0.0166457	0.0166457	0.012599	0.012599
Compound_96	Xylitol	SBP	Plasma	GC	-0.321596	1.80546e-07	0.122863	5.6755e-08	-2.61752	3.18114	0.00941302	0.0016579	0.0149211	0.0399798	0.0399798	0.0360291	0.0360291
Compound_96	Xylitol	DBP	Plasma	GC	-0.270602	1.45464e-07	0.126621	5.84909e-08	-2.1371	2.48695	0.0335887	0.0135566	0.0665507	0.0248206	0.0248206	0.0208075	0.0208075
Compound_96	Xylitol	Continuous MetS	Plasma	GC	0.074615	-3.79223e-08	0.127972	5.90579e-08	0.583055	-0.642121	0.560404	0.521407	0.759178	0.00171505	0.00171505	-0.00244447	-0.00244447
Compound_96	Xylitol	Serum triglycerides (Log)	Plasma	GC	-0.185088	9.88649e-08	0.128446	5.9369e-08	-1.44097	1.66526	0.15089	0.0971598	0.29148	0.0113757	0.0113757	0.00727356	0.00727356
Compound_96	Xylitol	HbA1c (Log)	Plasma	GC	0.127263	-5.85159e-08	0.127144	5.87062e-08	1.00094	-0.996759	0.317872	0.319894	0.596277	0.00415714	0.00415714	-2.7074e-05	-2.7074e-05
Compound_96	Xylitol	Plasma glucose (Log)	Plasma	GC	-0.00650141	-3.89042e-09	0.126645	5.84454e-08	-0.0513357	-0.0665651	0.959101	0.946983	0.958473	1.84618e-05	1.84618e-05	-0.00414813	-0.00414813
Compound_96	Xylitol	BMI (Log)	Plasma	GC	-0.0564478	2.3155e-08	0.126682	5.85192e-08	-0.445586	0.395683	0.656293	0.692686	0.873899	0.000643885	0.000643885	-0.00346869	-0.00346869
Compound_96	Xylitol	SCORE (Log)	Plasma	GC	-0.556961	2.95447e-07	0.123898	5.68612e-08	-4.49532	5.19593	1.11421e-05	4.57677e-07	1.64764e-05	0.107562	0.107562	0.103578	0.103578
Compound_102	Glucuronic acid	Plasma total cholesterol	Urine	GC	0.158629	-1.21026e-08	0.103318	7.56088e-09	1.53535	-1.60069	0.12605	0.110795	0.292743	0.010831	0.010831	0.00660378	0.00660378
Compound_102	Glucuronic acid	Plasma HDL cholesterol	Urine	GC	0.177252	-1.2242e-08	0.108412	7.91687e-09	1.63498	-1.54632	0.103403	0.123384	0.306332	0.010158	0.010158	0.0059098	0.0059098
Compound_102	Glucuronic acid	Plasma LDL cholesterol	Urine	GC	0.0879311	-6.06599e-09	0.102339	7.47334e-09	0.859217	-0.811684	0.391104	0.417801	0.631168	0.00281963	0.00281963	-0.00146012	-0.00146012
Compound_102	Glucuronic acid	Waist circumference	Urine	GC	-0.10033	8.96515e-09	0.101153	7.39484e-09	-0.99186	1.21235	0.322282	0.22659	0.45318	0.00618941	0.00618941	0.00197835	0.00197835
Compound_102	Glucuronic acid	SBP	Urine	GC	-0.0430458	6.52471e-09	0.108013	7.89631e-09	-0.398525	0.826299	0.690603	0.409469	0.626949	0.00288475	0.00288475	-0.00134032	-0.00134032
Compound_102	Glucuronic acid	DBP	Urine	GC	-0.018436	4.82762e-09	0.107019	7.82365e-09	-0.172269	0.617055	0.863374	0.537793	0.717058	0.00161078	0.00161078	-0.00261968	-0.00261968
Compound_102	Glucuronic acid	Continuous MetS	Urine	GC	-0.0391462	1.04403e-09	0.0979471	7.15265e-09	-0.399667	0.145964	0.689768	0.884076	0.943014	9.14314e-05	9.14314e-05	-0.00420002	-0.00420002
Compound_102	Glucuronic acid	Serum triglycerides (Log)	Urine	GC	0.0322374	-5.71652e-09	0.10499	7.68324e-09	0.307053	-0.744025	0.759076	0.457608	0.658955	0.00236012	0.00236012	-0.0019033	-0.0019033
Compound_102	Glucuronic acid	HbA1c (Log)	Urine	GC	-0.106331	5.88045e-09	0.0866042	6.41031e-09	-1.22778	0.917343	0.22078	0.35992	0.578018	0.00362971	0.00362971	-0.000683579	-0.000683579
Compound_102	Glucuronic acid	Plasma glucose (Log)	Urine	GC	-0.0602033	3.20108e-10	0.0903278	6.59625e-09	-0.666498	0.0485288	0.505752	0.961336	0.978321	1.01074e-05	1.01074e-05	-0.00428169	-0.00428169
Compound_102	Glucuronic acid	BMI (Log)	Urine	GC	0.00783263	-1.77081e-09	0.101769	7.43987e-09	0.0769646	-0.238017	0.938717	0.812075	0.902023	0.000239993	0.000239993	-0.00399628	-0.00399628
Compound_102	Glucuronic acid	SCORE (Log)	Urine	GC	-0.0303853	2.23387e-09	0.111488	8.13672e-09	-0.272542	0.274542	0.785462	0.783927	0.8945	0.000344053	0.000344053	-0.00422059	-0.00422059
Compound_134	m-Cresol	Plasma total cholesterol	Urine	GC	0.159962	-2.28962e-08	0.0863136	1.02175e-08	1.85326	-2.24088	0.0651034	0.0259729	0.127221	0.0210087	0.0210087	0.016825	0.016825
Compound_134	m-Cresol	Plasma HDL cholesterol	Urine	GC	0.0791106	-6.01181e-09	0.0909439	1.08133e-08	0.869883	-0.555964	0.38526	0.578769	0.750836	0.00132483	0.00132483	-0.00296133	-0.00296133
Compound_134	m-Cresol	Plasma LDL cholesterol	Urine	GC	0.118232	-1.67849e-08	0.0850881	1.01171e-08	1.38952	-1.65906	0.166001	0.0984482	0.272884	0.0116754	0.0116754	0.00743363	0.00743363
Compound_134	m-Cresol	Waist circumference	Urine	GC	0.0383086	-7.25644e-09	0.0849222	1.00818e-08	0.451102	-0.719759	0.65233	0.472385	0.664585	0.00219033	0.00219033	-0.00203767	-0.00203767
Compound_134	m-Cresol	SBP	Urine	GC	-0.0107297	6.65219e-09	0.0905565	1.07507e-08	-0.118486	0.61877	0.905783	0.536665	0.717058	0.00161973	0.00161973	-0.00261069	-0.00261069
Compound_134	m-Cresol	DBP	Urine	GC	0.169442	-2.3608e-08	0.0888002	1.05421e-08	1.90812	-2.23939	0.0575891	0.0260626	0.127221	0.0208073	0.0208073	0.0166582	0.0166582
Compound_134	m-Cresol	Continuous MetS	Urine	GC	0.0252519	-9.28746e-09	0.0816444	9.7076e-09	0.309291	-0.95672	0.757376	0.3397	0.575378	0.00391301	0.00391301	-0.000362038	-0.000362038
Compound_134	m-Cresol	Serum triglycerides (Log)	Urine	GC	0.0995139	-2.23943e-08	0.0873988	1.0346e-08	1.13862	-2.16454	0.256026	0.0314348	0.136066	0.0196293	0.0196293	0.0154397	0.0154397
Compound_134	m-Cresol	HbA1c (Log)	Urine	GC	-0.0540145	1.86707e-09	0.0721429	8.67568e-09	-0.748715	0.215207	0.454791	0.829796	0.905232	0.000200453	0.000200453	-0.00412768	-0.00412768
Compound_134	m-Cresol	Plasma glucose (Log)	Urine	GC	-0.0447723	-2.09303e-09	0.0754292	8.9686e-09	-0.593568	-0.233373	0.553377	0.815676	0.902023	0.000233693	0.000233693	-0.00405715	-0.00405715
Compound_134	m-Cresol	BMI (Log)	Urine	GC	0.0502939	-1.07197e-08	0.0850754	1.00999e-08	0.591169	-1.06136	0.554973	0.289612	0.5279	0.00475056	0.00475056	0.000533399	0.000533399
Compound_134	m-Cresol	SCORE (Log)	Urine	GC	-0.0453366	6.75494e-09	0.0931883	1.09174e-08	-0.486506	0.61873	0.627095	0.536737	0.717058	0.00174502	0.00174502	-0.00281322	-0.00281322
Compound_146	4-Hydroxybenzeneacetic acid	Plasma total cholesterol	Urine	GC	-0.0129745	5.95251e-09	0.123429	1.52791e-08	-0.105117	0.389584	0.916373	0.697199	0.82631	0.000648192	0.000648192	-0.00362254	-0.00362254
Compound_146	4-Hydroxybenzeneacetic acid	Plasma HDL cholesterol	Urine	GC	0.16347	-1.72245e-08	0.128529	1.59495e-08	1.27185	-1.07994	0.204694	0.281286	0.522648	0.00498051	0.00498051	0.000710035	0.000710035
Compound_146	4-Hydroxybenzeneacetic acid	Plasma LDL cholesterol	Urine	GC	-0.0344478	8.22833e-09	0.121106	1.50283e-08	-0.284444	0.547523	0.776323	0.584543	0.752985	0.00128496	0.00128496	-0.00300137	-0.00300137
Compound_146	4-Hydroxybenzeneacetic acid	Waist circumference	Urine	GC	-0.203982	2.90275e-08	0.119502	1.48143e-08	-1.70693	1.95943	0.0891496	0.0512397	0.173612	0.0160081	0.0160081	0.0118386	0.0118386
Compound_146	4-Hydroxybenzeneacetic acid	SBP	Urine	GC	-0.207709	3.40381e-08	0.127177	1.57657e-08	-1.63323	2.159	0.103753	0.0318584	0.136066	0.0193687	0.0193687	0.0152135	0.0152135
Compound_146	4-Hydroxybenzeneacetic acid	DBP	Urine	GC	-0.105187	2.01078e-08	0.126724	1.57096e-08	-0.830048	1.27997	0.407351	0.201813	0.412214	0.00689417	0.00689417	0.00268609	0.00268609
Compound_146	4-Hydroxybenzeneacetic acid	Continuous MetS	Urine	GC	-0.0695544	6.05084e-09	0.115781	1.43675e-08	-0.60074	0.421147	0.548597	0.674036	0.805487	0.000760644	0.000760644	-0.00352794	-0.00352794
Compound_146	4-Hydroxybenzeneacetic acid	Serum triglycerides (Log)	Urine	GC	-0.199112	2.45493e-08	0.124259	1.53819e-08	-1.6024	1.59599	0.110416	0.111842	0.292822	0.0107681	0.0107681	0.00654063	0.00654063
Compound_146	4-Hydroxybenzeneacetic acid	HbA1c (Log)	Urine	GC	-0.130064	1.26539e-08	0.104001	1.30816e-08	-1.2506	0.967306	0.212345	0.334403	0.575378	0.00403422	0.00403422	-0.000277317	-0.000277317
Compound_146	4-Hydroxybenzeneacetic acid	Plasma glucose (Log)	Urine	GC	-0.230159	2.51586e-08	0.105982	1.31515e-08	-2.17168	1.91298	0.030889	0.0569764	0.188612	0.0154631	0.0154631	0.0112376	0.0112376
Compound_146	4-Hydroxybenzeneacetic acid	BMI (Log)	Urine	GC	-0.0869462	1.0945e-08	0.120706	1.49635e-08	-0.720314	0.731443	0.472045	0.465234	0.663304	0.00226186	0.00226186	-0.00196584	-0.00196584
Compound_146	4-Hydroxybenzeneacetic acid	SCORE (Log)	Urine	GC	-0.366869	5.18773e-08	0.129026	1.58669e-08	-2.84337	3.26953	0.00488624	0.00125104	0.0156651	0.0465403	0.0465403	0.0421866	0.0421866
Compound_148	3-Hydroxyhippuric acid, O,O'-bis-TMS	Plasma total cholesterol	Urine	GC	0.0281632	2.11916e-12	0.0952413	8.26446e-09	0.295703	0.000256419	0.767719	0.999796	0.999796	2.80986e-10	2.80986e-10	-0.0042735	-0.0042735
Compound_148	3-Hydroxyhippuric acid, O,O'-bis-TMS	Plasma HDL cholesterol	Urine	GC	0.189741	-1.69557e-08	0.0986159	8.54843e-09	1.92404	-1.98349	0.0555676	0.048487	0.168244	0.0166047	0.0166047	0.0123841	0.0123841
Compound_148	3-Hydroxyhippuric acid, O,O'-bis-TMS	Plasma LDL cholesterol	Urine	GC	-0.0109926	3.88968e-09	0.0934815	8.10336e-09	-0.117591	0.480008	0.906493	0.631672	0.777735	0.000987899	0.000987899	-0.00329971	-0.00329971
Compound_148	3-Hydroxyhippuric acid, O,O'-bis-TMS	Waist circumference	Urine	GC	-0.120903	1.37372e-08	0.0923389	8.02385e-09	-1.30934	1.71205	0.191692	0.0882014	0.251505	0.0122676	0.0122676	0.00808229	0.00808229
Compound_148	3-Hydroxyhippuric acid, O,O'-bis-TMS	SBP	Urine	GC	-0.00598535	3.91479e-09	0.0990032	8.60294e-09	-0.0604562	0.455052	0.951843	0.64949	0.787358	0.000876656	0.000876656	-0.00335692	-0.00335692
Compound_148	3-Hydroxyhippuric acid, O,O'-bis-TMS	DBP	Urine	GC	-0.0274202	7.15248e-09	0.0979261	8.50935e-09	-0.280009	0.840543	0.779716	0.401455	0.623435	0.00298476	0.00298476	-0.00123988	-0.00123988
Compound_148	3-Hydroxyhippuric acid, O,O'-bis-TMS	Continuous MetS	Urine	GC	-0.0713456	5.08673e-09	0.0893094	7.74171e-09	-0.798859	0.657055	0.425186	0.511794	0.698563	0.00184945	0.00184945	-0.00243446	-0.00243446
Compound_148	3-Hydroxyhippuric acid, O,O'-bis-TMS	Serum triglycerides (Log)	Urine	GC	-0.161443	1.54453e-08	0.0956658	8.30129e-09	-1.68757	1.86059	0.0928265	0.0640559	0.202726	0.0145784	0.0145784	0.0103672	0.0103672
Compound_148	3-Hydroxyhippuric acid, O,O'-bis-TMS	HbA1c (Log)	Urine	GC	-0.171222	1.48976e-08	0.078252	6.76283e-09	-2.18808	2.20287	0.029666	0.0285922	0.134993	0.0205748	0.0205748	0.0163349	0.0163349
Compound_148	3-Hydroxyhippuric acid, O,O'-bis-TMS	Plasma glucose (Log)	Urine	GC	-0.163269	1.24572e-08	0.0818956	7.09905e-09	-1.99363	1.75477	0.047359	0.0806125	0.236902	0.0130432	0.0130432	0.00880734	0.00880734
Compound_148	3-Hydroxyhippuric acid, O,O'-bis-TMS	BMI (Log)	Urine	GC	-0.0665708	6.45978e-09	0.0930721	8.08756e-09	-0.715261	0.798731	0.475155	0.42525	0.637875	0.00269598	0.00269598	-0.00152989	-0.00152989
Compound_148	3-Hydroxyhippuric acid, O,O'-bis-TMS	SCORE (Log)	Urine	GC	-0.198846	2.33935e-08	0.104541	9.67899e-09	-1.90209	2.41693	0.0584719	0.0164708	0.0972332	0.0259808	0.0259808	0.0215333	0.0215333
Compound_156	Tartaric acid	Plasma total cholesterol	Urine	GC	0.0413527	-1.16175e-09	0.0808823	4.37985e-09	0.51127	-0.265249	0.609644	0.791051	0.8945	0.00030058	0.00030058	-0.00397164	-0.00397164
Compound_156	Tartaric acid	Plasma HDL cholesterol	Urine	GC	0.00377212	3.61949e-09	0.084329	4.56384e-09	0.0447309	0.793079	0.96436	0.428538	0.639477	0.0026922	0.0026922	-0.00158809	-0.00158809
Compound_156	Tartaric acid	Plasma LDL cholesterol	Urine	GC	0.0688448	-4.11472e-09	0.0792618	4.28961e-09	0.868574	-0.959231	0.385974	0.338437	0.575378	0.0039335	0.0039335	-0.000341467	-0.000341467
Compound_156	Tartaric acid	Waist circumference	Urine	GC	-0.171315	1.48308e-08	0.0767929	4.17129e-09	-2.23087	3.55544	0.0266303	0.000455806	0.00729289	0.0508411	0.0508411	0.0468192	0.0468192
Compound_156	Tartaric acid	SBP	Urine	GC	-0.000103966	2.43815e-09	0.0839776	4.56155e-09	-0.00123802	0.5345	0.999013	0.593499	0.752985	0.00120909	0.00120909	-0.00302308	-0.00302308
Compound_156	Tartaric acid	DBP	Urine	GC	0.00833616	2.24563e-09	0.0831586	4.51706e-09	0.100244	0.497143	0.920236	0.619551	0.775786	0.00104616	0.00104616	-0.0031867	-0.0031867
Compound_156	Tartaric acid	Continuous MetS	Urine	GC	-0.0263373	-1.33235e-10	0.0759063	4.10801e-09	-0.346971	-0.032433	0.728926	0.974155	0.983997	4.51456e-06	4.51456e-06	-0.00428731	-0.00428731
Compound_156	Tartaric acid	Serum triglycerides (Log)	Urine	GC	-0.0752859	4.0492e-09	0.0817078	4.42455e-09	-0.921404	0.915166	0.357788	0.361046	0.578018	0.00356642	0.00356642	-0.000691843	-0.000691843
Compound_156	Tartaric acid	HbA1c (Log)	Urine	GC	-0.0498253	5.65748e-10	0.0671025	3.67174e-09	-0.742526	0.154082	0.458523	0.87768	0.940277	0.000102765	0.000102765	-0.00422579	-0.00422579
Compound_156	Tartaric acid	Plasma glucose (Log)	Urine	GC	-0.0903277	2.96756e-09	0.0699066	3.78331e-09	-1.29212	0.784382	0.197596	0.433613	0.640413	0.00263363	0.00263363	-0.00164692	-0.00164692
Compound_156	Tartaric acid	BMI (Log)	Urine	GC	-0.11528	9.18238e-09	0.078297	4.25299e-09	-1.47235	2.15904	0.14226	0.0318551	0.136066	0.0193694	0.0193694	0.0152142	0.0152142
Compound_156	Tartaric acid	SCORE (Log)	Urine	GC	-0.137824	1.15592e-08	0.0850516	4.53792e-09	-1.62048	2.54724	0.106569	0.0115437	0.0782231	0.0287751	0.0287751	0.0243403	0.0243403
Compound_164	D-Gluconate	Plasma total cholesterol	Urine	GC	0.00425999	8.62072e-09	0.0836454	1.94824e-08	0.0509291	0.442487	0.959425	0.658546	0.790255	0.00083603	0.00083603	-0.0034339	-0.0034339
Compound_164	D-Gluconate	Plasma HDL cholesterol	Urine	GC	0.168312	-4.44541e-08	0.0865633	2.01254e-08	1.94438	-2.20886	0.0530535	0.0281587	0.134993	0.0205106	0.0205106	0.0163068	0.0163068
Compound_164	D-Gluconate	Plasma LDL cholesterol	Urine	GC	-0.0284183	1.82352e-08	0.0820999	1.90877e-08	-0.346143	0.955337	0.729548	0.340397	0.575378	0.00390175	0.00390175	-0.000373349	-0.000373349
Compound_164	D-Gluconate	Waist circumference	Urine	GC	-0.143061	5.04851e-08	0.0802556	1.87583e-08	-1.78256	2.69135	0.075943	0.00762565	0.0627482	0.0297782	0.0297782	0.0256671	0.0256671
Compound_164	D-Gluconate	SBP	Urine	GC	-0.0644663	3.32438e-08	0.0863641	2.0186e-08	-0.746448	1.64687	0.45614	0.100915	0.274185	0.0113617	0.0113617	0.0071726	0.0071726
Compound_164	D-Gluconate	DBP	Urine	GC	-0.00595315	1.43559e-08	0.0859118	2.00803e-08	-0.0692937	0.714923	0.944814	0.475363	0.664585	0.00216106	0.00216106	-0.00206707	-0.00206707
Compound_164	D-Gluconate	Continuous MetS	Urine	GC	-0.0762367	1.74085e-08	0.0784699	1.82438e-08	-0.97154	0.954218	0.332287	0.340962	0.575378	0.00389265	0.00389265	-0.000382487	-0.000382487
Compound_164	D-Gluconate	Serum triglycerides (Log)	Urine	GC	-0.127919	3.55121e-08	0.0840842	1.95846e-08	-1.52132	1.81326	0.12953	0.0710726	0.220096	0.0138562	0.0138562	0.00964195	0.00964195
Compound_164	D-Gluconate	HbA1c (Log)	Urine	GC	-0.0914611	1.76549e-08	0.0692839	1.64403e-08	-1.32009	1.07388	0.188111	0.283998	0.524304	0.00496746	0.00496746	0.000659962	0.000659962
Compound_164	D-Gluconate	Plasma glucose (Log)	Urine	GC	-0.00448608	-1.87975e-08	0.0723104	1.68117e-08	-0.0620392	-1.11812	0.950585	0.264667	0.504795	0.005337	0.005337	0.00106806	0.00106806
Compound_164	D-Gluconate	BMI (Log)	Urine	GC	-0.073499	2.24781e-08	0.0814897	1.90467e-08	-0.901942	1.18016	0.368007	0.239126	0.46685	0.00586694	0.00586694	0.00165451	0.00165451
Compound_164	D-Gluconate	SCORE (Log)	Urine	GC	-0.123557	4.12921e-08	0.0891683	2.03334e-08	-1.38566	2.03075	0.16726	0.0434892	0.158543	0.0184827	0.0184827	0.0140009	0.0140009
Compound_17	Catechol	Plasma total cholesterol	Urine	GC	-0.126505	1.32485e-07	0.114374	8.14759e-08	-1.10606	1.62606	0.269835	0.105283	0.283378	0.0111732	0.0111732	0.00694745	0.00694745
Compound_17	Catechol	Plasma HDL cholesterol	Urine	GC	0.0702117	-2.1814e-08	0.120038	8.54507e-08	0.584914	-0.255282	0.559171	0.798731	0.897535	0.000279617	0.000279617	-0.00401103	-0.00401103
Compound_17	Catechol	Plasma LDL cholesterol	Urine	GC	-0.105811	1.09692e-07	0.112459	8.00555e-08	-0.940888	1.3702	0.347737	0.171944	0.381676	0.00799328	0.00799328	0.00373575	0.00373575
Compound_17	Catechol	Waist circumference	Urine	GC	-0.0588613	4.73901e-08	0.111928	7.95592e-08	-0.525884	0.595658	0.599463	0.551975	0.725885	0.00150117	0.00150117	-0.00272976	-0.00272976
Compound_17	Catechol	SBP	Urine	GC	-0.151793	1.5319e-07	0.118583	8.42894e-08	-1.28006	1.81743	0.201781	0.0704197	0.220096	0.0138028	0.0138028	0.00962397	0.00962397
Compound_17	Catechol	DBP	Urine	GC	-0.0342125	5.80775e-08	0.118116	8.39575e-08	-0.289652	0.691748	0.772337	0.489775	0.672999	0.00202351	0.00202351	-0.00220521	-0.00220521
Compound_17	Catechol	Continuous MetS	Urine	GC	0.00734688	-3.01393e-08	0.107882	7.67979e-08	0.0681008	-0.39245	0.945764	0.695084	0.82631	0.000660581	0.000660581	-0.00362843	-0.00362843
Compound_17	Catechol	Serum triglycerides (Log)	Urine	GC	-0.228872	1.70862e-07	0.115321	8.21508e-08	-1.98465	2.07986	0.0483518	0.0386275	0.153593	0.0181508	0.0181508	0.0139549	0.0139549
Compound_17	Catechol	HbA1c (Log)	Urine	GC	-0.147002	8.88131e-08	0.0948756	6.75809e-08	-1.54942	1.31417	0.12265	0.190091	0.399699	0.00742094	0.00742094	0.00312406	0.00312406
Compound_17	Catechol	Plasma glucose (Log)	Urine	GC	-0.120879	5.4931e-08	0.0993907	7.07528e-08	-1.2162	0.776379	0.22514	0.438313	0.644051	0.0025803	0.0025803	-0.00170047	-0.00170047
Compound_17	Catechol	BMI (Log)	Urine	GC	0.0194748	-2.63061e-08	0.112333	7.98468e-08	0.173367	-0.329457	0.862511	0.742103	0.858336	0.000459711	0.000459711	-0.00377563	-0.00377563
Compound_17	Catechol	SCORE (Log)	Urine	GC	-0.384709	3.26535e-07	0.122384	8.86258e-08	-3.14347	3.68442	0.00190077	0.000288911	0.00543974	0.0583681	0.0583681	0.0540684	0.0540684
Compound_185	Guaiacol	Plasma total cholesterol	Urine	GC	-0.0142834	2.22667e-07	0.0747533	2.05178e-07	-0.191074	1.08524	0.848634	0.278933	0.521642	0.00500787	0.00500787	0.000755768	0.000755768
Compound_185	Guaiacol	Plasma HDL cholesterol	Urine	GC	0.0828299	-1.98878e-07	0.0782523	2.14327e-07	1.0585	-0.927922	0.290925	0.354408	0.578018	0.00368184	0.00368184	-0.0005942	-0.0005942
Compound_185	Guaiacol	Plasma LDL cholesterol	Urine	GC	-0.014644	1.92746e-07	0.0735877	2.0155e-07	-0.199001	0.956318	0.842435	0.339903	0.575378	0.00390973	0.00390973	-0.000365331	-0.000365331
Compound_185	Guaiacol	Waist circumference	Urine	GC	-0.0534959	2.62817e-07	0.0727261	2.0004e-07	-0.735581	1.31382	0.462716	0.190181	0.399699	0.00726102	0.00726102	0.0030545	0.0030545
Compound_185	Guaiacol	SBP	Urine	GC	-0.0452711	3.81751e-07	0.0772859	2.12582e-07	-0.585761	1.79579	0.558596	0.0738078	0.223754	0.0134804	0.0134804	0.00930023	0.00930023
Compound_185	Guaiacol	DBP	Urine	GC	0.0281105	2.96466e-08	0.0770438	2.11916e-07	0.364863	0.139898	0.71554	0.88886	0.944619	8.29228e-05	8.29228e-05	-0.00415401	-0.00415401
Compound_185	Guaiacol	Continuous MetS	Urine	GC	-0.019266	-4.47958e-08	0.0704635	1.92994e-07	-0.273418	-0.23211	0.784774	0.816656	0.902023	0.00023117	0.00023117	-0.00405968	-0.00405968
Compound_185	Guaiacol	Serum triglycerides (Log)	Urine	GC	-0.111448	4.30342e-07	0.0751341	2.06223e-07	-1.48332	2.08678	0.139335	0.0379913	0.153593	0.0182695	0.0182695	0.0140741	0.0140741
Compound_185	Guaiacol	HbA1c (Log)	Urine	GC	-0.107944	3.33602e-07	0.0619549	1.68965e-07	-1.74231	1.97438	0.0827857	0.0495296	0.169816	0.0165952	0.0165952	0.012338	0.012338
Compound_185	Guaiacol	Plasma glucose (Log)	Urine	GC	-0.0553018	-7.50079e-09	0.0649868	1.77993e-07	-0.85097	-0.0421409	0.39566	0.966422	0.980034	7.62162e-06	7.62162e-06	-0.00428419	-0.00428419
Compound_185	Guaiacol	BMI (Log)	Urine	GC	-0.015526	2.20949e-08	0.0732154	2.01386e-07	-0.212059	0.109715	0.832244	0.912729	0.954454	5.10028e-05	5.10028e-05	-0.00418607	-0.00418607
Compound_185	Guaiacol	SCORE (Log)	Urine	GC	-0.143233	7.26805e-07	0.0792594	2.24811e-07	-1.80714	3.23296	0.0721132	0.00141429	0.0169715	0.0455521	0.0455521	0.0411939	0.0411939
Compound_19	Glyceryl-glycoside TMS ether	Plasma total cholesterol	Urine	GC	0.0975249	-1.46637e-08	0.108934	1.86761e-08	0.895262	-0.785159	0.371567	0.433155	0.640413	0.00262758	0.00262758	-0.00163469	-0.00163469
Compound_19	Glyceryl-glycoside TMS ether	Plasma HDL cholesterol	Urine	GC	0.279485	-4.94299e-08	0.112908	1.93164e-08	2.47533	-2.55896	0.0140239	0.0111319	0.0782231	0.027336	0.027336	0.0231614	0.0231614
Compound_19	Glyceryl-glycoside TMS ether	Plasma LDL cholesterol	Urine	GC	-0.00300792	5.32293e-09	0.107653	1.84172e-08	-0.027941	0.289019	0.977733	0.772824	0.890293	0.000358378	0.000358378	-0.00393193	-0.00393193
Compound_19	Glyceryl-glycoside TMS ether	Waist circumference	Urine	GC	-0.107843	2.22179e-08	0.105395	1.81367e-08	-1.02322	1.22502	0.30725	0.221789	0.44668	0.00631861	0.00631861	0.0021081	0.0021081
Compound_19	Glyceryl-glycoside TMS ether	SBP	Urine	GC	-0.0134776	8.71704e-09	0.112664	1.93876e-08	-0.119627	0.449619	0.904881	0.653398	0.787358	0.000855867	0.000855867	-0.00337779	-0.00337779
Compound_19	Glyceryl-glycoside TMS ether	DBP	Urine	GC	0.0875115	-1.14335e-08	0.11152	1.91907e-08	0.784714	-0.595783	0.433408	0.551891	0.725885	0.0015018	0.0015018	-0.00272913	-0.00272913
Compound_19	Glyceryl-glycoside TMS ether	Continuous MetS	Urine	GC	-0.0130473	-3.11601e-09	0.102904	1.76048e-08	-0.126791	-0.176997	0.899215	0.859664	0.930764	0.000134437	0.000134437	-0.00415683	-0.00415683
Compound_19	Glyceryl-glycoside TMS ether	Serum triglycerides (Log)	Urine	GC	-0.00515213	-5.12287e-09	0.110354	1.89195e-08	-0.0466872	-0.270771	0.962802	0.786806	0.8945	0.000313222	0.000313222	-0.00395894	-0.00395894
Compound_19	Glyceryl-glycoside TMS ether	HbA1c (Log)	Urine	GC	-0.0601183	3.50551e-09	0.0907414	1.55259e-08	-0.662523	0.225784	0.508296	0.821569	0.902023	0.000220638	0.000220638	-0.00410741	-0.00410741
Compound_19	Glyceryl-glycoside TMS ether	Plasma glucose (Log)	Urine	GC	0.0355348	-1.94298e-08	0.0946095	1.61858e-08	0.375595	-1.20042	0.70756	0.231193	0.459198	0.00614662	0.00614662	0.00188115	0.00188115
Compound_19	Glyceryl-glycoside TMS ether	BMI (Log)	Urine	GC	0.0175763	-6.1455e-09	0.106031	1.82462e-08	0.165765	-0.33681	0.868484	0.736559	0.855359	0.000480452	0.000480452	-0.0037548	-0.0037548
Compound_19	Glyceryl-glycoside TMS ether	SCORE (Log)	Urine	GC	-0.00867326	5.05771e-10	0.119005	2.02734e-08	-0.0728817	0.0249475	0.941967	0.98012	0.983997	2.84189e-06	2.84189e-06	-0.00456336	-0.00456336
Compound_198	Citramalate	Plasma total cholesterol	Urine	GC	0.00982226	2.88189e-08	0.0744196	6.00807e-08	0.131985	0.47967	0.89511	0.63191	0.777735	0.000982297	0.000982297	-0.00328701	-0.00328701
Compound_198	Citramalate	Plasma HDL cholesterol	Urine	GC	0.0508305	-9.6946e-09	0.0776617	6.32134e-08	0.654513	-0.153363	0.513427	0.878245	0.940277	0.000100935	0.000100935	-0.00419048	-0.00419048
Compound_198	Citramalate	Plasma LDL cholesterol	Urine	GC	0.0266554	-6.9795e-09	0.0730421	5.94533e-08	0.364932	-0.117395	0.715494	0.906649	0.954454	5.91445e-05	5.91445e-05	-0.00423245	-0.00423245
Compound_198	Citramalate	Waist circumference	Urine	GC	-0.0175449	2.21042e-08	0.0726153	5.87088e-08	-0.241614	0.376506	0.809289	0.706879	0.834349	0.000600304	0.000600304	-0.00363444	-0.00363444
Compound_198	Citramalate	SBP	Urine	GC	0.0515245	-3.75286e-08	0.0773753	6.25571e-08	0.665903	-0.599908	0.506123	0.549143	0.725885	0.00152264	0.00152264	-0.0027082	-0.0027082
Compound_198	Citramalate	DBP	Urine	GC	0.0540337	-3.16686e-08	0.0766304	6.19549e-08	0.705121	-0.511155	0.48143	0.60972	0.76681	0.00110589	0.00110589	-0.00312671	-0.00312671
Compound_198	Citramalate	Continuous MetS	Urine	GC	-0.0770159	7.82732e-08	0.0695296	5.65943e-08	-1.10767	1.38306	0.269146	0.167971	0.381676	0.00814282	0.00814282	0.00388592	0.00388592
Compound_198	Citramalate	Serum triglycerides (Log)	Urine	GC	-0.0896635	9.4633e-08	0.0749486	6.05077e-08	-1.19633	1.56398	0.232777	0.119173	0.30257	0.010345	0.010345	0.00611573	0.00611573
Compound_198	Citramalate	HbA1c (Log)	Urine	GC	-0.0804251	5.89212e-08	0.0615225	5.00073e-08	-1.30725	1.17825	0.192428	0.239909	0.46685	0.00597395	0.00597395	0.0016708	0.0016708
Compound_198	Citramalate	Plasma glucose (Log)	Urine	GC	-0.100325	6.93838e-08	0.0641383	5.2206e-08	-1.56419	1.32904	0.119129	0.185135	0.394954	0.00752385	0.00752385	0.00326429	0.00326429
Compound_198	Citramalate	BMI (Log)	Urine	GC	-0.0387195	4.2813e-08	0.0727801	5.8842e-08	-0.532007	0.727592	0.595222	0.467585	0.663371	0.00223816	0.00223816	-0.00198965	-0.00198965
Compound_198	Citramalate	SCORE (Log)	Urine	GC	-0.0052498	-1.56905e-09	0.0798385	6.43881e-08	-0.0657552	-0.0243686	0.947633	0.980581	0.983997	2.71153e-06	2.71153e-06	-0.00456349	-0.00456349
Compound_20	Niacin	Plasma total cholesterol	Urine	GC	-0.198365	1.52409e-07	0.0976395	5.03868e-08	-2.03161	3.02478	0.0433234	0.00276576	0.0306362	0.0376284	0.0376284	0.0335157	0.0335157
Compound_20	Niacin	Plasma HDL cholesterol	Urine	GC	0.0510176	-4.22452e-09	0.103883	5.35743e-08	0.491107	-0.0788534	0.623813	0.937217	0.963995	2.66854e-05	2.66854e-05	-0.00426505	-0.00426505
Compound_20	Niacin	Plasma LDL cholesterol	Urine	GC	-0.168298	1.28254e-07	0.0963349	4.96817e-08	-1.747	2.58151	0.0819543	0.0104496	0.0771662	0.0278063	0.0278063	0.0236338	0.0236338
Compound_20	Niacin	Waist circumference	Urine	GC	-0.153491	1.01832e-07	0.0954482	4.94643e-08	-1.6081	2.0587	0.109149	0.0406205	0.155983	0.0176419	0.0176419	0.0134794	0.0134794
Compound_20	Niacin	SBP	Urine	GC	-0.239981	1.81474e-07	0.100099	5.18744e-08	-2.39744	3.49833	0.0172885	0.000559406	0.00767185	0.0493007	0.0493007	0.0452724	0.0452724
Compound_20	Niacin	DBP	Urine	GC	-0.0935979	8.64074e-08	0.101071	5.23781e-08	-0.926062	1.64969	0.35536	0.100337	0.274185	0.0114002	0.0114002	0.00721119	0.00721119
Compound_20	Niacin	Continuous MetS	Urine	GC	-0.0614225	2.25976e-08	0.0933385	4.81364e-08	-0.658062	0.46945	0.511148	0.639187	0.780025	0.000944955	0.000944955	-0.00334283	-0.00334283
Compound_20	Niacin	Serum triglycerides (Log)	Urine	GC	-0.267789	1.60391e-07	0.0986396	5.09029e-08	-2.71483	3.15093	0.00712518	0.00183987	0.0211953	0.0407019	0.0407019	0.0366023	0.0366023
Compound_20	Niacin	HbA1c (Log)	Urine	GC	-0.161875	7.91991e-08	0.0822729	4.22689e-08	-1.96754	1.8737	0.0503175	0.0622345	0.19915	0.0149705	0.0149705	0.0107063	0.0107063
Compound_20	Niacin	Plasma glucose (Log)	Urine	GC	-0.115721	3.96957e-08	0.0859672	4.43349e-08	-1.34611	0.895361	0.179576	0.371518	0.587897	0.00342885	0.00342885	-0.000848279	-0.000848279
Compound_20	Niacin	BMI (Log)	Urine	GC	-0.0793132	4.61341e-08	0.0964253	4.99706e-08	-0.822536	0.923225	0.411602	0.356833	0.578018	0.00359863	0.00359863	-0.000623407	-0.000623407
Compound_20	Niacin	SCORE (Log)	Urine	GC	-0.477044	3.19425e-07	0.104898	5.63741e-08	-4.54769	5.66618	8.97674e-06	4.5679e-08	1.31555e-05	0.127857	0.127857	0.123874	0.123874
Compound_23	D-Psicose	Plasma total cholesterol	Urine	GC	0.0377661	-8.33366e-10	0.0742827	3.30129e-09	0.50841	-0.252436	0.611644	0.800925	0.897535	0.000272251	0.000272251	-0.00400009	-0.00400009
Compound_23	D-Psicose	Plasma HDL cholesterol	Urine	GC	0.000591545	3.9534e-09	0.077548	3.56192e-09	0.00762812	1.10991	0.99392	0.268184	0.506299	0.00525928	0.00525928	0.000990009	0.000990009
Compound_23	D-Psicose	Plasma LDL cholesterol	Urine	GC	0.0360322	-1.23228e-09	0.0731051	3.35785e-09	0.492883	-0.366985	0.62256	0.713963	0.839271	0.000577685	0.000577685	-0.00371168	-0.00371168
Compound_23	D-Psicose	Waist circumference	Urine	GC	0.0788471	-7.21129e-09	0.0714361	3.1882e-09	1.10374	-2.26187	0.270829	0.0246162	0.127221	0.0212182	0.0212182	0.0170708	0.0170708
Compound_23	D-Psicose	SBP	Urine	GC	0.0977716	-6.1615e-09	0.0764485	3.41191e-09	1.27892	-1.80588	0.202181	0.0722113	0.221243	0.0136303	0.0136303	0.00945076	0.00945076
Compound_23	D-Psicose	DBP	Urine	GC	0.106898	-6.4128e-09	0.0756419	3.37591e-09	1.41321	-1.89958	0.158911	0.0587078	0.192135	0.0150596	0.0150596	0.0108861	0.0108861
Compound_23	D-Psicose	Continuous MetS	Urine	GC	-0.000558341	-2.44346e-09	0.0698058	3.20631e-09	-0.0079985	-0.762081	0.993625	0.446782	0.649865	0.00248637	0.00248637	-0.00179481	-0.00179481
Compound_23	D-Psicose	Serum triglycerides (Log)	Urine	GC	0.0155174	-3.90347e-09	0.0749544	3.33114e-09	0.207025	-1.17181	0.836171	0.242464	0.468655	0.00583391	0.00583391	0.00158533	0.00158533
Compound_23	D-Psicose	HbA1c (Log)	Urine	GC	0.0109729	-4.7563e-09	0.0613448	2.73282e-09	0.178873	-1.74044	0.858194	0.0831139	0.241786	0.0129434	0.0129434	0.00867038	0.00867038
Compound_23	D-Psicose	Plasma glucose (Log)	Urine	GC	0.0264872	-7.45258e-09	0.0635706	2.91991e-09	0.416658	-2.55233	0.677313	0.01134	0.0782231	0.0271983	0.0271983	0.0230232	0.0230232
Compound_23	D-Psicose	BMI (Log)	Urine	GC	0.0522199	-5.57086e-09	0.0719723	3.21213e-09	0.725556	-1.73432	0.46883	0.0841676	0.242403	0.0125848	0.0125848	0.00840079	0.00840079
Compound_23	D-Psicose	SCORE (Log)	Urine	GC	0.0767522	-6.83405e-09	0.079724	3.43329e-09	0.962724	-1.99053	0.336748	0.0477762	0.167799	0.0177707	0.0177707	0.0132857	0.0132857
Compound_245	3,4-Dihydroxyhydrocinnamic acid	Plasma total cholesterol	Urine	GC	0.00901991	3.8412e-08	0.0731684	7.17555e-08	0.123276	0.535318	0.901994	0.592938	0.752985	0.00122314	0.00122314	-0.00304514	-0.00304514
Compound_245	3,4-Dihydroxyhydrocinnamic acid	Plasma HDL cholesterol	Urine	GC	0.0991968	-1.09177e-07	0.0761374	7.45484e-08	1.30287	-1.46451	0.193907	0.144402	0.340884	0.00912116	0.00912116	0.00486846	0.00486846
Compound_245	3,4-Dihydroxyhydrocinnamic acid	Plasma LDL cholesterol	Urine	GC	-0.0127937	7.02994e-08	0.0717819	7.02838e-08	-0.17823	1.00022	0.858697	0.31824	0.572833	0.0042754	0.0042754	1.90308e-06	1.90308e-06
Compound_245	3,4-Dihydroxyhydrocinnamic acid	Waist circumference	Urine	GC	0.00433522	-1.56288e-08	0.0711611	7.0082e-08	0.0609212	-0.223007	0.951474	0.823723	0.902023	0.000210686	0.000210686	-0.00402571	-0.00402571
Compound_245	3,4-Dihydroxyhydrocinnamic acid	SBP	Urine	GC	0.0372576	-1.97232e-08	0.0758575	7.47072e-08	0.491153	-0.264006	0.623775	0.792006	0.8945	0.000295248	0.000295248	-0.00394079	-0.00394079
Compound_245	3,4-Dihydroxyhydrocinnamic acid	DBP	Urine	GC	0.0312141	5.15077e-09	0.0751219	7.39827e-08	0.415513	0.0696212	0.678144	0.944554	0.968084	2.05382e-05	2.05382e-05	-0.00421666	-0.00421666
Compound_245	3,4-Dihydroxyhydrocinnamic acid	Continuous MetS	Urine	GC	-0.00400579	-4.77948e-08	0.0686806	6.72472e-08	-0.0583249	-0.710734	0.95354	0.47796	0.664988	0.0021633	0.0021633	-0.00211926	-0.00211926
Compound_245	3,4-Dihydroxyhydrocinnamic acid	Serum triglycerides (Log)	Urine	GC	-0.0790569	9.95896e-08	0.0737835	7.23587e-08	-1.07147	1.37633	0.285061	0.170034	0.381676	0.00803026	0.00803026	0.00379107	0.00379107
Compound_245	3,4-Dihydroxyhydrocinnamic acid	HbA1c (Log)	Urine	GC	-0.0146425	-5.71222e-08	0.0608881	5.93315e-08	-0.240482	-0.962762	0.81017	0.336674	0.575378	0.00399656	0.00399656	-0.000315138	-0.000315138
Compound_245	3,4-Dihydroxyhydrocinnamic acid	Plasma glucose (Log)	Urine	GC	-0.0285081	-5.65976e-08	0.0632908	6.19699e-08	-0.45043	-0.913309	0.652819	0.362024	0.578018	0.0035672	0.0035672	-0.000709336	-0.000709336
Compound_245	3,4-Dihydroxyhydrocinnamic acid	BMI (Log)	Urine	GC	0.0385307	-1.00768e-07	0.0710772	6.99994e-08	0.542096	-1.43956	0.588264	0.151317	0.354303	0.00870463	0.00870463	0.00450423	0.00450423
Compound_245	3,4-Dihydroxyhydrocinnamic acid	SCORE (Log)	Urine	GC	-0.0561406	1.10312e-07	0.0777734	8.23143e-08	-0.721848	1.34014	0.471158	0.18159	0.393945	0.00813406	0.00813406	0.00360499	0.00360499
Compound_247	D-Fucitol	Plasma total cholesterol	Urine	GC	0.0562856	-2.14616e-08	0.0705157	2.30382e-08	0.7982	-0.931567	0.425564	0.35252	0.578018	0.00369492	0.00369492	-0.000562796	-0.000562796
Compound_247	D-Fucitol	Plasma HDL cholesterol	Urine	GC	0.0705325	-2.03363e-08	0.0736393	2.46928e-08	0.957812	-0.82357	0.33915	0.411026	0.626949	0.00290257	0.00290257	-0.00137682	-0.00137682
Compound_247	D-Fucitol	Plasma LDL cholesterol	Urine	GC	0.0183035	3.12819e-09	0.0693556	2.32564e-08	0.263908	0.134509	0.792084	0.893116	0.945653	7.76448e-05	7.76448e-05	-0.00421387	-0.00421387
Compound_247	D-Fucitol	Waist circumference	Urine	GC	0.0556423	-4.54658e-08	0.0681046	2.23445e-08	0.817012	-2.03476	0.414745	0.0429928	0.158543	0.017241	0.017241	0.0130768	0.0130768
Compound_247	D-Fucitol	SBP	Urine	GC	0.0427658	-1.17552e-08	0.0731993	2.40161e-08	0.584238	-0.489471	0.559618	0.624963	0.777735	0.00101415	0.00101415	-0.00321884	-0.00321884
Compound_247	D-Fucitol	DBP	Urine	GC	0.0504014	-1.28143e-08	0.0724717	2.37773e-08	0.695463	-0.538928	0.487449	0.590445	0.752985	0.00122918	0.00122918	-0.0030029	-0.0030029
Compound_247	D-Fucitol	Continuous MetS	Urine	GC	-0.0124929	-1.2105e-08	0.0662492	2.22148e-08	-0.188574	-0.544907	0.850591	0.586339	0.752985	0.00127273	0.00127273	-0.00301366	-0.00301366
Compound_247	D-Fucitol	Serum triglycerides (Log)	Urine	GC	0.0276445	-4.35446e-08	0.0709512	2.31804e-08	0.389627	-1.8785	0.697167	0.0615556	0.19915	0.0148562	0.0148562	0.0106462	0.0106462
Compound_247	D-Fucitol	HbA1c (Log)	Urine	GC	-0.0205836	-1.79048e-08	0.0584461	1.92386e-08	-0.352181	-0.93067	0.725024	0.352996	0.578018	0.00373555	0.00373555	-0.000577286	-0.000577286
Compound_247	D-Fucitol	Plasma glucose (Log)	Urine	GC	-0.0543924	-1.84975e-09	0.061131	2.04985e-08	-0.889767	-0.090238	0.374508	0.928176	0.958117	3.49468e-05	3.49468e-05	-0.00425675	-0.00425675
Compound_247	D-Fucitol	BMI (Log)	Urine	GC	0.0582144	-5.35447e-08	0.068088	2.23391e-08	0.854988	-2.39691	0.393425	0.0173129	0.0997225	0.0237654	0.0237654	0.0196288	0.0196288
Compound_247	D-Fucitol	SCORE (Log)	Urine	GC	0.0602778	-5.0775e-08	0.0750697	2.44417e-08	0.802957	-2.07739	0.42287	0.0389316	0.153593	0.0193249	0.0193249	0.0148469	0.0148469
Compound_278	Ethyl alpha-D-glucopyranoside	Plasma total cholesterol	Urine	GC	0.0239211	7.58433e-10	0.0770276	7.66974e-09	0.310552	0.0988864	0.756418	0.921313	0.954454	4.17868e-05	4.17868e-05	-0.00423154	-0.00423154
Compound_278	Ethyl alpha-D-glucopyranoside	Plasma HDL cholesterol	Urine	GC	0.141868	-1.73013e-08	0.0796374	7.91957e-09	1.78142	-2.18463	0.0761459	0.0299132	0.136066	0.0200721	0.0200721	0.0158664	0.0158664
Compound_278	Ethyl alpha-D-glucopyranoside	Plasma LDL cholesterol	Urine	GC	0.00317265	3.40198e-09	0.0756288	7.52093e-09	0.0419503	0.452335	0.966574	0.651449	0.787358	0.00087737	0.00087737	-0.00341071	-0.00341071
Compound_278	Ethyl alpha-D-glucopyranoside	Waist circumference	Urine	GC	-0.173772	3.04385e-08	0.0722992	7.22289e-09	-2.40351	4.21417	0.0170112	3.57113e-05	0.00151186	0.0699844	0.0699844	0.0660437	0.0660437
Compound_278	Ethyl alpha-D-glucopyranoside	SBP	Urine	GC	-0.125215	2.72835e-08	0.0779191	7.78434e-09	-1.60699	3.50493	0.109394	0.000546401	0.00767185	0.0494776	0.0494776	0.04545	0.04545
Compound_278	Ethyl alpha-D-glucopyranoside	DBP	Urine	GC	-0.0771966	1.98233e-08	0.0780743	7.79983e-09	-0.988759	2.5415	0.323794	0.0116791	0.0782231	0.0266404	0.0266404	0.022516	0.022516
Compound_278	Ethyl alpha-D-glucopyranoside	Continuous MetS	Urine	GC	-0.135851	1.9239e-08	0.071197	7.08021e-09	-1.9081	2.7173	0.0576077	0.00707593	0.0614036	0.0307164	0.0307164	0.0265563	0.0265563
Compound_278	Ethyl alpha-D-glucopyranoside	Serum triglycerides (Log)	Urine	GC	-0.133331	1.85064e-08	0.0769899	7.66599e-09	-1.7318	2.4141	0.0846278	0.0165431	0.0972332	0.0243002	0.0243002	0.0201305	0.0201305
Compound_278	Ethyl alpha-D-glucopyranoside	HbA1c (Log)	Urine	GC	-0.078512	6.33713e-09	0.063688	6.39528e-09	-1.23276	0.990907	0.218919	0.322768	0.575378	0.00423264	0.00423264	-7.80418e-05	-7.80418e-05
Compound_278	Ethyl alpha-D-glucopyranoside	Plasma glucose (Log)	Urine	GC	-0.195357	2.46921e-08	0.0646739	6.43151e-09	-3.02064	3.83924	0.00280363	0.000159059	0.00387463	0.0594969	0.0594969	0.0554604	0.0554604
Compound_278	Ethyl alpha-D-glucopyranoside	BMI (Log)	Urine	GC	-0.127845	2.08187e-08	0.0739684	7.38965e-09	-1.72837	2.81729	0.0852297	0.0052534	0.0488058	0.0325375	0.0325375	0.0284381	0.0284381
Compound_278	Ethyl alpha-D-glucopyranoside	SCORE (Log)	Urine	GC	-0.171583	2.88615e-08	0.0804453	7.88721e-09	-2.13291	3.65928	0.0340445	0.000316957	0.00543974	0.05762	0.05762	0.0533169	0.0533169
Compound_29	Furoylglycine	Plasma total cholesterol	Urine	GC	-0.107046	4.36224e-08	0.0917313	2.1418e-08	-1.16695	2.03671	0.244417	0.0428047	0.158543	0.0174186	0.0174186	0.0132195	0.0132195
Compound_29	Furoylglycine	Plasma HDL cholesterol	Urine	GC	0.103144	-1.88776e-08	0.0964031	2.25148e-08	1.06993	-0.838454	0.285758	0.402635	0.623435	0.00300811	0.00300811	-0.00127082	-0.00127082
Compound_29	Furoylglycine	Plasma LDL cholesterol	Urine	GC	-0.115851	4.46445e-08	0.0899358	2.10044e-08	-1.28816	2.12549	0.19897	0.0345985	0.143303	0.0190205	0.0190205	0.0148103	0.0148103
Compound_29	Furoylglycine	Waist circumference	Urine	GC	-0.14246	4.51301e-08	0.0889849	2.0857e-08	-1.60094	2.16379	0.110728	0.0314843	0.136066	0.019453	0.019453	0.0152982	0.0152982
Compound_29	Furoylglycine	SBP	Urine	GC	-0.219882	8.02829e-08	0.0931673	2.18373e-08	-2.36008	3.67642	0.0190858	0.000292866	0.00543974	0.054169	0.054169	0.0501612	0.0501612
Compound_29	Furoylglycine	DBP	Urine	GC	-0.0814489	3.73891e-08	0.094286	2.20995e-08	-0.86385	1.69185	0.388547	0.0919936	0.259746	0.0119834	0.0119834	0.00779684	0.00779684
Compound_29	Furoylglycine	Continuous MetS	Urine	GC	-0.0749542	1.52267e-08	0.0866832	2.02447e-08	-0.864691	0.752134	0.388098	0.452729	0.655206	0.00242204	0.00242204	-0.00185941	-0.00185941
Compound_29	Furoylglycine	Serum triglycerides (Log)	Urine	GC	-0.195754	5.36706e-08	0.0924248	2.15799e-08	-2.11799	2.48706	0.0352312	0.0135786	0.0832049	0.0257529	0.0257529	0.0215894	0.0215894
Compound_29	Furoylglycine	HbA1c (Log)	Urine	GC	-0.163058	3.83064e-08	0.076417	1.77684e-08	-2.13379	2.15587	0.0339143	0.0321267	0.136066	0.0197235	0.0197235	0.0154799	0.0154799
Compound_29	Furoylglycine	Plasma glucose (Log)	Urine	GC	-0.103532	1.51249e-08	0.0799213	1.86655e-08	-1.29543	0.810313	0.196455	0.418587	0.631168	0.00281014	0.00281014	-0.00146965	-0.00146965
Compound_29	Furoylglycine	BMI (Log)	Urine	GC	-0.0685594	1.85777e-08	0.0899933	2.10933e-08	-0.761827	0.880738	0.446924	0.379356	0.597019	0.00327609	0.00327609	-0.000947316	-0.000947316
Compound_29	Furoylglycine	SCORE (Log)	Urine	GC	-0.380258	1.21192e-07	0.0973246	2.35425e-08	-3.90711	5.14781	0.000124486	5.85701e-07	8.4341e-05	0.107943	0.107943	0.103869	0.103869
Compound_3094	2-Keto-l-gluconic acid	Plasma total cholesterol	Urine	GC	0.0370682	-1.2027e-08	0.0769141	5.80389e-08	0.481942	-0.207224	0.630297	0.836015	0.908575	0.000183478	0.000183478	-0.00408924	-0.00408924
Compound_3094	2-Keto-l-gluconic acid	Plasma HDL cholesterol	Urine	GC	0.0421362	3.52245e-09	0.080365	6.05439e-08	0.524311	0.0581801	0.600561	0.953655	0.973946	1.45274e-05	1.45274e-05	-0.00427726	-0.00427726
Compound_3094	2-Keto-l-gluconic acid	Plasma LDL cholesterol	Urine	GC	0.0267633	-6.07613e-09	0.0755817	5.69404e-08	0.354097	-0.10671	0.723586	0.915111	0.954454	4.88693e-05	4.88693e-05	-0.00424277	-0.00424277
Compound_3094	2-Keto-l-gluconic acid	Waist circumference	Urine	GC	0.0619005	-8.85521e-08	0.0745052	5.63748e-08	0.830821	-1.57078	0.406915	0.117575	0.302335	0.0103466	0.0103466	0.00615319	0.00615319
Compound_3094	2-Keto-l-gluconic acid	SBP	Urine	GC	0.0523312	-3.36729e-08	0.0797873	6.03714e-08	0.655884	-0.557763	0.512538	0.577535	0.750836	0.00131648	0.00131648	-0.00291523	-0.00291523
Compound_3094	2-Keto-l-gluconic acid	DBP	Urine	GC	0.018752	2.0356e-08	0.0790353	5.98025e-08	0.237261	0.340387	0.81266	0.733868	0.855359	0.000490705	0.000490705	-0.0037445	-0.0037445
Compound_3094	2-Keto-l-gluconic acid	Continuous MetS	Urine	GC	-0.0536279	3.48722e-08	0.0721777	5.4376e-08	-0.742998	0.641317	0.458232	0.521947	0.70906	0.00176207	0.00176207	-0.00252221	-0.00252221
Compound_3094	2-Keto-l-gluconic acid	Serum triglycerides (Log)	Urine	GC	0.00387099	-4.49972e-08	0.0777357	5.86589e-08	0.0497968	-0.767099	0.960327	0.443796	0.648798	0.0025084	0.0025084	-0.00175439	-0.00175439
Compound_3094	2-Keto-l-gluconic acid	HbA1c (Log)	Urine	GC	-0.0726385	3.99551e-08	0.0637598	4.85562e-08	-1.13925	0.822862	0.255778	0.411435	0.626949	0.00292261	0.00292261	-0.00139374	-0.00139374
Compound_3094	2-Keto-l-gluconic acid	Plasma glucose (Log)	Urine	GC	-0.052755	-5.38773e-09	0.0666174	5.0187e-08	-0.79191	-0.107353	0.429218	0.914601	0.954454	4.94596e-05	4.94596e-05	-0.00424217	-0.00424217
Compound_3094	2-Keto-l-gluconic acid	BMI (Log)	Urine	GC	0.0386601	-6.77731e-08	0.0748986	5.66724e-08	0.516165	-1.19587	0.606222	0.232946	0.45951	0.00602331	0.00602331	0.00181154	0.00181154
Compound_3094	2-Keto-l-gluconic acid	SCORE (Log)	Urine	GC	0.1303	-1.86954e-07	0.0811852	6.23748e-08	1.60497	-2.99726	0.109941	0.0030385	0.0324106	0.0394045	0.0394045	0.0350182	0.0350182
Compound_3874	Arabinofuranose	Plasma total cholesterol	Urine	GC	-0.0199189	1.50579e-07	0.0735173	1.15318e-07	-0.270942	1.30578	0.786675	0.19291	0.399699	0.00723385	0.00723385	0.00299126	0.00299126
Compound_3874	Arabinofuranose	Plasma HDL cholesterol	Urine	GC	0.0720864	-8.52444e-08	0.0770975	1.20677e-07	0.935003	-0.706386	0.350755	0.480654	0.665521	0.00213697	0.00213697	-0.0021457	-0.0021457
Compound_3874	Arabinofuranose	Plasma LDL cholesterol	Urine	GC	-0.00383667	8.13842e-08	0.0725076	1.13493e-07	-0.052914	0.717089	0.957846	0.474037	0.664585	0.00220208	0.00220208	-0.00208032	-0.00208032
Compound_3874	Arabinofuranose	Waist circumference	Urine	GC	-0.0927424	2.77646e-07	0.0710803	1.11535e-07	-1.30476	2.48931	0.193247	0.0134891	0.0832049	0.0255853	0.0255853	0.0214565	0.0214565
Compound_3874	Arabinofuranose	SBP	Urine	GC	-0.0813687	3.38315e-07	0.0754691	1.18422e-07	-1.07817	2.85686	0.282057	0.00466024	0.046281	0.0334273	0.0334273	0.0293317	0.0293317
Compound_3874	Arabinofuranose	DBP	Urine	GC	-0.0147987	1.50903e-07	0.0757499	1.18862e-07	-0.195363	1.26956	0.845277	0.205493	0.416775	0.00678322	0.00678322	0.00257468	0.00257468
Compound_3874	Arabinofuranose	Continuous MetS	Urine	GC	-0.0984528	2.20102e-07	0.0687636	1.07632e-07	-1.43176	2.04495	0.153553	0.041984	0.158543	0.0176312	0.0176312	0.013415	0.013415
Compound_3874	Arabinofuranose	Serum triglycerides (Log)	Urine	GC	-0.129163	3.12381e-07	0.0735159	1.15315e-07	-1.75694	2.70893	0.0802356	0.00724904	0.0614036	0.0304067	0.0304067	0.0262631	0.0262631
Compound_3874	Arabinofuranose	HbA1c (Log)	Urine	GC	-0.0901645	1.44215e-07	0.0611924	9.53729e-08	-1.47346	1.51212	0.141989	0.131871	0.314864	0.00980122	0.00980122	0.00551464	0.00551464
Compound_3874	Arabinofuranose	Plasma glucose (Log)	Urine	GC	-0.170845	3.55701e-07	0.0622222	9.73932e-08	-2.74573	3.65221	0.00650879	0.000321096	0.00543974	0.0541476	0.0541476	0.0500881	0.0500881
Compound_3874	Arabinofuranose	BMI (Log)	Urine	GC	-0.0897955	2.43882e-07	0.071518	1.12222e-07	-1.25557	2.17321	0.210515	0.0307599	0.136066	0.0196194	0.0196194	0.0154652	0.0154652
Compound_3874	Arabinofuranose	SCORE (Log)	Urine	GC	-0.153927	4.67142e-07	0.0767064	1.2167e-07	-2.00671	3.83941	0.0460106	0.000161443	0.00387463	0.0630659	0.0630659	0.0587877	0.0587877
Compound_4970	D-Lactose	Plasma total cholesterol	Urine	GC	0.0397811	-7.92707e-08	0.0762517	2.84922e-07	0.521707	-0.278219	0.602368	0.78109	0.8945	0.000330684	0.000330684	-0.00394141	-0.00394141
Compound_4970	D-Lactose	Plasma HDL cholesterol	Urine	GC	0.0514135	-4.59151e-08	0.0795557	2.97917e-07	0.646258	-0.15412	0.518748	0.877648	0.940277	0.000101934	0.000101934	-0.00418947	-0.00418947
Compound_4970	D-Lactose	Plasma LDL cholesterol	Urine	GC	0.0522208	-2.06077e-07	0.0747388	2.79879e-07	0.698711	-0.736306	0.485429	0.462285	0.662379	0.00232141	0.00232141	-0.00196048	-0.00196048
Compound_4970	D-Lactose	Waist circumference	Urine	GC	-0.144477	9.57724e-07	0.0725576	2.7116e-07	-1.99121	3.53195	0.0476111	0.000496025	0.00751869	0.0502051	0.0502051	0.0461805	0.0461805
Compound_4970	D-Lactose	SBP	Urine	GC	-0.0617588	6.05938e-07	0.0786626	2.93975e-07	-0.78511	2.06119	0.433177	0.0403809	0.155983	0.0176838	0.0176838	0.0135214	0.0135214
Compound_4970	D-Lactose	DBP	Urine	GC	-0.00674458	2.74976e-07	0.0784409	2.93147e-07	-0.0859829	0.938014	0.931553	0.349196	0.578018	0.00371441	0.00371441	-0.000507135	-0.000507135
Compound_4970	D-Lactose	Continuous MetS	Urine	GC	-0.0795959	3.5608e-07	0.0712453	2.66797e-07	-1.11721	1.33465	0.265056	0.183294	0.393945	0.00758702	0.00758702	0.00332774	0.00332774
Compound_4970	D-Lactose	Serum triglycerides (Log)	Urine	GC	-0.0843338	3.75559e-07	0.0768886	2.87302e-07	-1.09683	1.30719	0.273843	0.19243	0.399699	0.00724944	0.00724944	0.00300691	0.00300691
Compound_4970	D-Lactose	HbA1c (Log)	Urine	GC	-0.0750606	2.17246e-07	0.0633235	2.38482e-07	-1.18535	0.910956	0.237096	0.363268	0.578018	0.00357952	0.00357952	-0.000733986	-0.000733986
Compound_4970	D-Lactose	Plasma glucose (Log)	Urine	GC	-0.112494	3.83639e-07	0.0656087	2.45689e-07	-1.71462	1.56148	0.0877443	0.119767	0.30257	0.0103561	0.0103561	0.00610871	0.00610871
Compound_4970	D-Lactose	BMI (Log)	Urine	GC	-0.068579	3.8874e-07	0.0743732	2.77945e-07	-0.922093	1.39862	0.357422	0.16324	0.379137	0.00822058	0.00822058	0.00401813	0.00401813
Compound_4970	D-Lactose	SCORE (Log)	Urine	GC	-0.111764	7.13174e-07	0.0808045	2.98316e-07	-1.38314	2.39067	0.16803	0.0176643	0.0997513	0.0254334	0.0254334	0.0209834	0.0209834
Compound_52	Glycine	Plasma total cholesterol	Urine	GC	0.243561	-9.33808e-09	0.12431	4.63833e-09	1.9593	-2.01324	0.0512648	0.0452346	0.162844	0.0170262	0.0170262	0.0128255	0.0128255
Compound_52	Glycine	Plasma HDL cholesterol	Urine	GC	0.0560441	-4.90869e-10	0.130778	4.88385e-09	0.428544	-0.100508	0.668651	0.920027	0.954454	4.33541e-05	4.33541e-05	-0.00424831	-0.00424831
Compound_52	Glycine	Plasma LDL cholesterol	Urine	GC	0.190706	-7.31444e-09	0.122328	4.56829e-09	1.55897	-1.60113	0.12036	0.110702	0.292743	0.0108829	0.0108829	0.00663781	0.00663781
Compound_52	Glycine	Waist circumference	Urine	GC	0.182316	-8.0828e-09	0.121035	4.53102e-09	1.50631	-1.78388	0.133326	0.0757276	0.227183	0.0133047	0.0133047	0.00912374	0.00912374
Compound_52	Glycine	SBP	Urine	GC	0.18061	-6.66381e-09	0.129378	4.84333e-09	1.39599	-1.37587	0.164029	0.170165	0.381676	0.00795748	0.00795748	0.00375391	0.00375391
Compound_52	Glycine	DBP	Urine	GC	0.204678	-7.43885e-09	0.127966	4.79049e-09	1.59947	-1.55284	0.111054	0.121802	0.305034	0.0101141	0.0101141	0.00591963	0.00591963
Compound_52	Glycine	Continuous MetS	Urine	GC	-0.0505648	9.8661e-10	0.117547	4.38977e-09	-0.430165	0.224752	0.667474	0.822369	0.902023	0.00021675	0.00021675	-0.00407417	-0.00407417
Compound_52	Glycine	Serum triglycerides (Log)	Urine	GC	0.179094	-9.03857e-09	0.125877	4.69679e-09	1.42277	-1.92441	0.156135	0.0555157	0.185913	0.0155798	0.0155798	0.0113728	0.0113728
Compound_52	Glycine	HbA1c (Log)	Urine	GC	0.0785143	-5.32159e-09	0.103632	3.8868e-09	0.757623	-1.36914	0.449449	0.172284	0.381676	0.00804962	0.00804962	0.00375546	0.00375546
Compound_52	Glycine	Plasma glucose (Log)	Urine	GC	0.0833942	-6.08538e-09	0.107884	4.02888e-09	0.772999	-1.51044	0.440306	0.132287	0.314864	0.00969657	0.00969657	0.00544634	0.00544634
Compound_52	Glycine	BMI (Log)	Urine	GC	0.0554518	-2.90588e-09	0.122121	4.57165e-09	0.454074	-0.63563	0.650193	0.525634	0.710716	0.00170905	0.00170905	-0.002521	-0.002521
Compound_52	Glycine	SCORE (Log)	Urine	GC	0.470997	-2.06978e-08	0.129584	4.83983e-09	3.63469	-4.27656	0.000346856	2.8347e-05	0.00151186	0.0770748	0.0770748	0.0728605	0.0728605
Compound_56	Hexonic acid, 3-deoxy-, .gamma.-lactone, 2,5,6-tris-O-TMS	Plasma total cholesterol	Urine	GC	-0.168818	3.58952e-08	0.0985488	1.38153e-08	-1.71304	2.59821	0.0880299	0.00996579	0.0755302	0.0280403	0.0280403	0.0238866	0.0238866
Compound_56	Hexonic acid, 3-deoxy-, .gamma.-lactone, 2,5,6-tris-O-TMS	Plasma HDL cholesterol	Urine	GC	0.0833229	-7.06168e-09	0.104237	1.46593e-08	0.799361	-0.48172	0.424896	0.630457	0.777735	0.000994952	0.000994952	-0.00329262	-0.00329262
Compound_56	Hexonic acid, 3-deoxy-, .gamma.-lactone, 2,5,6-tris-O-TMS	Plasma LDL cholesterol	Urine	GC	-0.163827	3.40611e-08	0.0967915	1.36122e-08	-1.69257	2.50225	0.0918737	0.0130274	0.0832049	0.0261691	0.0261691	0.0219896	0.0219896
Compound_56	Hexonic acid, 3-deoxy-, .gamma.-lactone, 2,5,6-tris-O-TMS	Waist circumference	Urine	GC	-0.16013	2.8708e-08	0.0961416	1.3525e-08	-1.66557	2.12258	0.0971262	0.0348305	0.143303	0.0187329	0.0187329	0.014575	0.014575
Compound_56	Hexonic acid, 3-deoxy-, .gamma.-lactone, 2,5,6-tris-O-TMS	SBP	Urine	GC	-0.194139	4.05963e-08	0.101745	1.43133e-08	-1.90809	2.83626	0.0575931	0.00496098	0.0476254	0.0329627	0.0329627	0.0288651	0.0288651
Compound_56	Hexonic acid, 3-deoxy-, .gamma.-lactone, 2,5,6-tris-O-TMS	DBP	Urine	GC	-0.0850814	2.17677e-08	0.101951	1.43423e-08	-0.834533	1.51773	0.404825	0.130421	0.314864	0.00966624	0.00966624	0.00546991	0.00546991
Compound_56	Hexonic acid, 3-deoxy-, .gamma.-lactone, 2,5,6-tris-O-TMS	Continuous MetS	Urine	GC	-0.0963407	1.25366e-08	0.0935643	1.31583e-08	-1.02967	0.952748	0.304231	0.341705	0.575378	0.00388072	0.00388072	-0.000394475	-0.000394475
Compound_56	Hexonic acid, 3-deoxy-, .gamma.-lactone, 2,5,6-tris-O-TMS	Serum triglycerides (Log)	Urine	GC	-0.231521	3.68326e-08	0.0996767	1.39735e-08	-2.32272	2.6359	0.0210527	0.00895283	0.0696869	0.0288359	0.0288359	0.0246856	0.0246856
Compound_56	Hexonic acid, 3-deoxy-, .gamma.-lactone, 2,5,6-tris-O-TMS	HbA1c (Log)	Urine	GC	-0.18689	2.59544e-08	0.0825795	1.15335e-08	-2.26316	2.25035	0.0245551	0.0253688	0.127221	0.021452	0.021452	0.0172159	0.0172159
Compound_56	Hexonic acid, 3-deoxy-, .gamma.-lactone, 2,5,6-tris-O-TMS	Plasma glucose (Log)	Urine	GC	-0.166268	2.00471e-08	0.0859445	1.20867e-08	-1.9346	1.6586	0.0542498	0.0985415	0.272884	0.0116689	0.0116689	0.00742717	0.00742717
Compound_56	Hexonic acid, 3-deoxy-, .gamma.-lactone, 2,5,6-tris-O-TMS	BMI (Log)	Urine	GC	-0.0742337	1.15245e-08	0.0972088	1.36752e-08	-0.763652	0.842735	0.445838	0.40023	0.623435	0.0030003	0.0030003	-0.00122427	-0.00122427
Compound_56	Hexonic acid, 3-deoxy-, .gamma.-lactone, 2,5,6-tris-O-TMS	SCORE (Log)	Urine	GC	-0.409439	7.40925e-08	0.105415	1.52313e-08	-3.88407	4.86449	0.000136055	2.19162e-06	0.000157797	0.097515	0.097515	0.093394	0.093394
Compound_58	Phosphoric acid, bis(trimethylsilyl) 2,3-bis[(trimethylsilyl)oxy]propyl ester	Plasma total cholesterol	Urine	GC	-0.130736	7.12025e-08	0.138313	5.50245e-08	-0.945217	1.29402	0.345523	0.196936	0.405125	0.00710504	0.00710504	0.0028619	0.0028619
Compound_58	Phosphoric acid, bis(trimethylsilyl) 2,3-bis[(trimethylsilyl)oxy]propyl ester	Plasma HDL cholesterol	Urine	GC	0.216182	-7.69947e-08	0.144302	5.75171e-08	1.49812	-1.33864	0.135456	0.181992	0.393945	0.00763212	0.00763212	0.00337303	0.00337303
Compound_58	Phosphoric acid, bis(trimethylsilyl) 2,3-bis[(trimethylsilyl)oxy]propyl ester	Plasma LDL cholesterol	Urine	GC	-0.0461	3.07055e-08	0.136143	5.4265e-08	-0.338613	0.565843	0.735206	0.572045	0.748859	0.00137227	0.00137227	-0.00291368	-0.00291368
Compound_58	Phosphoric acid, bis(trimethylsilyl) 2,3-bis[(trimethylsilyl)oxy]propyl ester	Waist circumference	Urine	GC	-0.451144	2.01165e-07	0.131039	5.22718e-08	-3.44283	3.84844	0.000680916	0.00015307	0.00387463	0.0590504	0.0590504	0.0550634	0.0550634
Compound_58	Phosphoric acid, bis(trimethylsilyl) 2,3-bis[(trimethylsilyl)oxy]propyl ester	SBP	Urine	GC	-0.172755	8.99714e-08	0.143259	5.71466e-08	-1.20589	1.5744	0.229067	0.116735	0.302335	0.0103939	0.0103939	0.00620067	0.00620067
Compound_58	Phosphoric acid, bis(trimethylsilyl) 2,3-bis[(trimethylsilyl)oxy]propyl ester	DBP	Urine	GC	-0.258798	1.31442e-07	0.140971	5.62338e-08	-1.83583	2.33742	0.0676411	0.0202545	0.110062	0.0226267	0.0226267	0.0184853	0.0184853
Compound_58	Phosphoric acid, bis(trimethylsilyl) 2,3-bis[(trimethylsilyl)oxy]propyl ester	Continuous MetS	Urine	GC	-0.473653	2.00213e-07	0.125986	5.02164e-08	-3.75957	3.987	0.000215263	8.95765e-05	0.00286645	0.0638667	0.0638667	0.0598489	0.0598489
Compound_58	Phosphoric acid, bis(trimethylsilyl) 2,3-bis[(trimethylsilyl)oxy]propyl ester	Serum triglycerides (Log)	Urine	GC	-0.535352	2.26701e-07	0.135423	5.38748e-08	-3.95318	4.20792	0.000102191	3.67465e-05	0.00151186	0.0703462	0.0703462	0.0663733	0.0663733
Compound_58	Phosphoric acid, bis(trimethylsilyl) 2,3-bis[(trimethylsilyl)oxy]propyl ester	HbA1c (Log)	Urine	GC	-0.180712	6.15471e-08	0.114377	4.54903e-08	-1.57996	1.35297	0.115484	0.177388	0.389982	0.00786207	0.00786207	0.0035671	0.0035671
Compound_58	Phosphoric acid, bis(trimethylsilyl) 2,3-bis[(trimethylsilyl)oxy]propyl ester	Plasma glucose (Log)	Urine	GC	-0.174519	5.28954e-08	0.119763	4.77362e-08	-1.45719	1.10808	0.146409	0.268971	0.506299	0.00524205	0.00524205	0.000972698	0.000972698
Compound_58	Phosphoric acid, bis(trimethylsilyl) 2,3-bis[(trimethylsilyl)oxy]propyl ester	BMI (Log)	Urine	GC	-0.445649	1.95139e-07	0.131711	5.254e-08	-3.38354	3.7141	0.000837708	0.000254567	0.00543974	0.0552235	0.0552235	0.0512202	0.0512202
Compound_58	Phosphoric acid, bis(trimethylsilyl) 2,3-bis[(trimethylsilyl)oxy]propyl ester	SCORE (Log)	Urine	GC	-0.136199	5.79946e-08	0.153069	6.11064e-08	-0.889789	0.949075	0.374555	0.343628	0.575378	0.00409614	0.00409614	-0.000451366	-0.000451366
Compound_63	2,3-Dihydroxybutanoic acid	Plasma total cholesterol	Urine	GC	0.203519	-2.37867e-08	0.141063	1.70821e-08	1.44275	-1.39249	0.150428	0.165095	0.380379	0.00821838	0.00821838	0.00397999	0.00397999
Compound_63	2,3-Dihydroxybutanoic acid	Plasma HDL cholesterol	Urine	GC	0.474511	-5.82605e-08	0.144522	1.7484e-08	3.28332	-3.33223	0.00118363	0.00100187	0.0131154	0.0454877	0.0454877	0.0413911	0.0413911
Compound_63	2,3-Dihydroxybutanoic acid	Plasma LDL cholesterol	Urine	GC	0.140094	-1.59724e-08	0.138854	1.67983e-08	1.00893	-0.950831	0.314055	0.342675	0.575378	0.00386517	0.00386517	-0.000410085	-0.000410085
Compound_63	2,3-Dihydroxybutanoic acid	Waist circumference	Urine	GC	-0.590488	7.96052e-08	0.131319	1.59011e-08	-4.49659	5.00628	1.08313e-05	1.08601e-06	0.000104256	0.096003	0.096003	0.0921725	0.0921725
Compound_63	2,3-Dihydroxybutanoic acid	SBP	Urine	GC	-0.269788	4.03102e-08	0.145634	1.76345e-08	-1.85251	2.28588	0.0652017	0.0231488	0.12346	0.0216612	0.0216612	0.0175157	0.0175157
Compound_63	2,3-Dihydroxybutanoic acid	DBP	Urine	GC	-0.195188	3.10438e-08	0.144831	1.75373e-08	-1.34769	1.77016	0.17905	0.0779908	0.23156	0.0131035	0.0131035	0.00892172	0.00892172
Compound_63	2,3-Dihydroxybutanoic acid	Continuous MetS	Urine	GC	-0.32165	3.98286e-08	0.131211	1.58736e-08	-2.45139	2.50911	0.0149661	0.0127838	0.0832049	0.026309	0.026309	0.02213	0.02213
Compound_63	2,3-Dihydroxybutanoic acid	Serum triglycerides (Log)	Urine	GC	-0.390826	4.90348e-08	0.140861	1.70576e-08	-2.77455	2.87466	0.00597405	0.00441717	0.0454337	0.0341103	0.0341103	0.0299826	0.0299826
Compound_63	2,3-Dihydroxybutanoic acid	HbA1c (Log)	Urine	GC	-0.0931007	6.77697e-09	0.117223	1.42815e-08	-0.794218	0.474527	0.427883	0.635573	0.778915	0.000973836	0.000973836	-0.00335095	-0.00335095
Compound_63	2,3-Dihydroxybutanoic acid	Plasma glucose (Log)	Urine	GC	-0.300213	3.30059e-08	0.121313	1.46762e-08	-2.47469	2.24893	0.0140482	0.0254518	0.127221	0.0212457	0.0212457	0.017045	0.017045
Compound_63	2,3-Dihydroxybutanoic acid	BMI (Log)	Urine	GC	-0.348066	4.56609e-08	0.136351	1.65104e-08	-2.55271	2.76558	0.0113196	0.00613152	0.0551837	0.0313913	0.0313913	0.0272871	0.0272871
Compound_63	2,3-Dihydroxybutanoic acid	SCORE (Log)	Urine	GC	-0.212827	2.75825e-08	0.151925	1.81259e-08	-1.40088	1.52172	0.162667	0.129523	0.314864	0.010463	0.010463	0.00594455	0.00594455
Compound_96	Erythritol	Plasma total cholesterol	Urine	GC	-0.101888	4.62657e-09	0.198945	6.70285e-09	-0.512142	0.690239	0.609035	0.490728	0.672999	0.00203189	0.00203189	-0.00223294	-0.00223294
Compound_96	Erythritol	Plasma HDL cholesterol	Urine	GC	0.244209	-7.09269e-09	0.207393	6.98392e-09	1.17752	-1.01557	0.240191	0.310886	0.563114	0.00440706	0.00440706	0.000134131	0.000134131
Compound_96	Erythritol	Plasma LDL cholesterol	Urine	GC	-0.0434185	2.33578e-09	0.195431	6.5811e-09	-0.222168	0.354923	0.824378	0.722969	0.846402	0.000540352	0.000540352	-0.00374917	-0.00374917
Compound_96	Erythritol	Waist circumference	Urine	GC	-0.734097	2.60199e-08	0.187669	6.33154e-09	-3.91166	4.10956	0.000119899	5.47163e-05	0.00196979	0.0667825	0.0667825	0.0628281	0.0628281
Compound_96	Erythritol	SBP	Urine	GC	-0.191694	7.80545e-09	0.20655	6.96853e-09	-0.928078	1.1201	0.354315	0.26381	0.504795	0.00528808	0.00528808	0.0010732	0.0010732
Compound_96	Erythritol	DBP	Urine	GC	-0.151539	6.59846e-09	0.204666	6.90498e-09	-0.740421	0.955609	0.459781	0.340247	0.575378	0.00385453	0.00385453	-0.000366424	-0.000366424
Compound_96	Erythritol	Continuous MetS	Urine	GC	-0.378897	1.24827e-08	0.185255	6.23843e-09	-2.04527	2.00094	0.0419515	0.0465594	0.165545	0.0168932	0.0168932	0.0126738	0.0126738
Compound_96	Erythritol	Serum triglycerides (Log)	Urine	GC	-0.473079	1.57824e-08	0.199169	6.7104e-09	-2.37526	2.35193	0.0183436	0.0195059	0.108033	0.0230934	0.0230934	0.0189186	0.0189186
Compound_96	Erythritol	HbA1c (Log)	Urine	GC	-0.125392	2.93717e-09	0.167065	5.68189e-09	-0.75056	0.516935	0.453681	0.605696	0.76509	0.00115547	0.00115547	-0.00316853	-0.00316853
Compound_96	Erythritol	Plasma glucose (Log)	Urine	GC	-0.230395	6.17487e-09	0.17188	5.78801e-09	-1.34044	1.06684	0.181407	0.287149	0.526745	0.00486099	0.00486099	0.000590008	0.000590008
Compound_96	Erythritol	BMI (Log)	Urine	GC	-0.498412	1.73453e-08	0.191973	6.47676e-09	-2.59625	2.67808	0.0100161	0.00792489	0.0633991	0.029494	0.029494	0.0253816	0.0253816
Compound_96	Erythritol	SCORE (Log)	Urine	GC	-0.311447	1.08833e-08	0.21059	7.10486e-09	-1.47893	1.53181	0.140596	0.127011	0.312644	0.0106008	0.0106008	0.00608302	0.00608302
Compound_3276	Trigonelline	Plasma total cholesterol	Plasma	LC	0.0198858	0.0475467	0.0715391	0.0845244	0.277971	0.56252	0.781292	0.574327	0.765769	0.00141695	0.00141695	-0.003061	-0.003061
Compound_3276	Trigonelline	Plasma HDL cholesterol	Plasma	LC	0.0180064	0.0517966	0.0712895	0.0840979	0.252581	0.615909	0.800826	0.538586	0.765769	0.00170584	0.00170584	-0.00279098	-0.00279098
Compound_3276	Trigonelline	Plasma LDL cholesterol	Plasma	LC	0.00595859	0.020771	0.0715497	0.0844048	0.0832791	0.246088	0.933705	0.805842	0.935816	0.000272715	0.000272715	-0.00423056	-0.00423056
Compound_3276	Trigonelline	Waist circumference	Plasma	LC	0.0512462	0.0948169	0.0716245	0.0845478	0.715484	1.12146	0.475052	0.263288	0.473919	0.00555857	0.00555857	0.00113883	0.00113883
Compound_3276	Trigonelline	SBP	Plasma	LC	0.0206723	0.175906	0.0675779	0.0797711	0.305904	2.20513	0.759961	0.0284573	0.0788047	0.0211544	0.0211544	0.016804	0.016804
Compound_3276	Trigonelline	DBP	Plasma	LC	0.00863164	0.148288	0.0720701	0.0850738	0.119767	1.74305	0.904774	0.0826904	0.16206	0.0133234	0.0133234	0.00893813	0.00893813
Compound_3276	Trigonelline	Continuous MetS	Plasma	LC	-3.76298e-05	0.0063683	0.0735949	0.0868175	-0.00051131	0.0733527	0.999592	0.941592	0.968494	2.42364e-05	2.42364e-05	-0.00448016	-0.00448016
Compound_3276	Trigonelline	Serum triglycerides (Log)	Plasma	LC	0.0218381	0.0484628	0.0725469	0.0857151	0.301021	0.565394	0.763679	0.572374	0.765769	0.00143145	0.00143145	-0.00304644	-0.00304644
Compound_3276	Trigonelline	HbA1c (Log)	Plasma	LC	0.0647019	0.146496	0.0717407	0.0848176	0.901885	1.72718	0.3681	0.0855319	0.16206	0.0133187	0.0133187	0.00885407	0.00885407
Compound_3276	Trigonelline	Plasma glucose (Log)	Plasma	LC	0.0601524	0.175996	0.0705649	0.0832431	0.85244	2.11424	0.394889	0.0356106	0.0854182	0.0197377	0.0197377	0.0153221	0.0153221
Compound_3276	Trigonelline	BMI (Log)	Plasma	LC	0.00144192	-0.00969489	0.0713651	0.0842416	0.0202049	-0.115084	0.983898	0.908481	0.961921	5.88606e-05	5.88606e-05	-0.00438532	-0.00438532
Compound_3276	Trigonelline	SCORE (Log)	Plasma	LC	0.116801	0.421073	0.0704451	0.0938743	1.65804	4.4855	0.098832	1.208e-05	0.00010872	0.088978	0.088978	0.0845555	0.0845555
Compound_3903	Glutamic acid	Plasma total cholesterol	Plasma	LC	0.0134172	0.037821	0.068888	0.0777588	0.194768	0.486388	0.845752	0.62717	0.806361	0.00105974	0.00105974	-0.00341981	-0.00341981
Compound_3903	Glutamic acid	Plasma HDL cholesterol	Plasma	LC	-0.0371746	-0.213429	0.06748	0.0763283	-0.550897	-2.7962	0.582258	0.00562406	0.018406	0.0340214	0.0340214	0.0296701	0.0296701
Compound_3903	Glutamic acid	Plasma LDL cholesterol	Plasma	LC	0.00560901	0.0299843	0.0688361	0.0778623	0.0814835	0.385094	0.935131	0.700536	0.869631	0.000667562	0.000667562	-0.00383394	-0.00383394
Compound_3903	Glutamic acid	Waist circumference	Plasma	LC	0.131855	0.541558	0.0612342	0.0690011	2.1533	7.84854	0.0323588	1.69635e-13	6.10687e-12	0.214933	0.214933	0.211443	0.211443
Compound_3903	Glutamic acid	SBP	Plasma	LC	0.0219375	0.265264	0.0638216	0.0719166	0.343732	3.68849	0.731369	0.000282905	0.00145494	0.0570187	0.0570187	0.0528277	0.0528277
Compound_3903	Glutamic acid	DBP	Plasma	LC	-0.00125698	0.168986	0.0690934	0.0778571	-0.0181925	2.17047	0.985501	0.0310183	0.0797613	0.020508	0.020508	0.0161547	0.0161547
Compound_3903	Glutamic acid	Continuous MetS	Plasma	LC	0.053583	0.294309	0.0686319	0.0776313	0.78073	3.79112	0.435793	0.000193279	0.00115968	0.0608048	0.0608048	0.0565742	0.0565742
Compound_3903	Glutamic acid	Serum triglycerides (Log)	Plasma	LC	0.070546	0.324972	0.0671845	0.075836	1.05003	4.28519	0.294839	2.71637e-05	0.000195579	0.0760798	0.0760798	0.0719367	0.0719367
Compound_3903	Glutamic acid	HbA1c (Log)	Plasma	LC	0.063507	0.216429	0.0683863	0.077204	0.928652	2.80334	0.354083	0.00550739	0.018406	0.0343387	0.0343387	0.0299692	0.0299692
Compound_3903	Glutamic acid	Plasma glucose (Log)	Plasma	LC	0.0587391	0.262281	0.0667933	0.0755516	0.879416	3.47154	0.380126	0.000621787	0.00279804	0.0514913	0.0514913	0.0472187	0.0472187
Compound_3903	Glutamic acid	BMI (Log)	Plasma	LC	0.0914591	0.434619	0.0636742	0.0717506	1.43636	6.05737	0.152288	5.75586e-09	1.03606e-07	0.14021	0.14021	0.136388	0.136388
Compound_3903	Glutamic acid	SCORE (Log)	Plasma	LC	0.0559181	0.350557	0.065544	0.0737384	0.853139	4.75406	0.394573	3.74032e-06	4.48839e-05	0.0988668	0.0988668	0.0944924	0.0944924
Compound_7825	Hydroxy(iso)butyric acid	Plasma total cholesterol	Plasma	LC	0.0405063	0.0677616	0.0829798	0.0959359	0.488146	0.706322	0.625926	0.480725	0.752439	0.00223219	0.00223219	-0.00224211	-0.00224211
Compound_7825	Hydroxy(iso)butyric acid	Plasma HDL cholesterol	Plasma	LC	0.160225	0.310344	0.0807375	0.09329	1.98452	3.32666	0.0484296	0.00102855	0.00411419	0.0474828	0.0474828	0.0431922	0.0431922
Compound_7825	Hydroxy(iso)butyric acid	Plasma LDL cholesterol	Plasma	LC	-0.0362911	-0.0715731	0.0828634	0.0957465	-0.437962	-0.747527	0.661839	0.455536	0.745423	0.00251078	0.00251078	-0.00198241	-0.00198241
Compound_7825	Hydroxy(iso)butyric acid	Waist circumference	Plasma	LC	0.123349	0.196979	0.0824868	0.0955186	1.49538	2.06221	0.136217	0.0403364	0.0854182	0.0185503	0.0185503	0.0141883	0.0141883
Compound_7825	Hydroxy(iso)butyric acid	SBP	Plasma	LC	-0.0602485	-0.0570551	0.0791137	0.0916126	-0.761543	-0.622787	0.44713	0.534055	0.765769	0.00172087	0.00172087	-0.00271593	-0.00271593
Compound_7825	Hydroxy(iso)butyric acid	DBP	Plasma	LC	-0.0353754	-0.000454984	0.0841097	0.0973978	-0.420586	-0.00467139	0.674459	0.996277	0.996277	9.69863e-08	9.69863e-08	-0.00444435	-0.00444435
Compound_7825	Hydroxy(iso)butyric acid	Continuous MetS	Plasma	LC	-0.104069	-0.201773	0.08452	0.0976607	-1.2313	-2.06606	0.219514	0.0399835	0.0854182	0.0188652	0.0188652	0.0144457	0.0144457
Compound_7825	Hydroxy(iso)butyric acid	Serum triglycerides (Log)	Plasma	LC	0.0148587	0.0139042	0.0842396	0.0973924	0.176387	0.142765	0.86015	0.886605	0.961921	9.13899e-05	9.13899e-05	-0.00439251	-0.00439251
Compound_7825	Hydroxy(iso)butyric acid	HbA1c (Log)	Plasma	LC	0.0169292	-0.0121655	0.0837834	0.0967642	0.202059	-0.125723	0.840057	0.900066	0.961921	7.15165e-05	7.15165e-05	-0.00445305	-0.00445305
Compound_7825	Hydroxy(iso)butyric acid	Plasma glucose (Log)	Plasma	LC	0.0229248	0.0268728	0.0826195	0.0954646	0.277475	0.281495	0.781674	0.778593	0.934311	0.000356808	0.000356808	-0.00414609	-0.00414609
Compound_7825	Hydroxy(iso)butyric acid	BMI (Log)	Plasma	LC	0.0485367	0.087048	0.0825807	0.0956274	0.587748	0.910283	0.557291	0.363647	0.623395	0.00366922	0.00366922	-0.000758915	-0.000758915
Compound_7825	Hydroxy(iso)butyric acid	SCORE (Log)	Plasma	LC	0.099791	0.223416	0.0814507	0.0939322	1.22517	2.37848	0.22191	0.0182981	0.0548942	0.026728	0.026728	0.0220034	0.0220034
Compound_3885	Methyluric acid	Plasma total cholesterol	Urine	LC	0.172929	0.223745	0.0947509	0.103814	1.82509	2.15525	0.0692727	0.032172	0.0681289	0.0196289	0.0196289	0.0154032	0.0154032
Compound_3885	Methyluric acid	Plasma HDL cholesterol	Urine	LC	0.0528616	-0.0048912	0.0994269	0.109022	0.531663	-0.0448642	0.59547	0.964254	0.980809	8.71332e-06	8.71332e-06	-0.00432025	-0.00432025
Compound_3885	Methyluric acid	Plasma LDL cholesterol	Urine	LC	0.149154	0.194054	0.093411	0.102426	1.59675	1.89458	0.111688	0.059397	0.112542	0.0153009	0.0153009	0.0110382	0.0110382
Compound_3885	Methyluric acid	Waist circumference	Urine	LC	0.103183	0.158625	0.0931499	0.101766	1.10771	1.55872	0.269125	0.120414	0.166727	0.0102762	0.0102762	0.00604665	0.00604665
Compound_3885	Methyluric acid	SBP	Urine	LC	0.255846	0.336491	0.0979887	0.107053	2.61097	3.14322	0.00961194	0.00188694	0.00970424	0.0405112	0.0405112	0.0364108	0.0364108
Compound_3885	Methyluric acid	DBP	Urine	LC	0.173945	0.204193	0.0983233	0.107418	1.76912	1.90091	0.0781771	0.0585422	0.112542	0.0152073	0.0152073	0.0109988	0.0109988
Compound_3885	Methyluric acid	Continuous MetS	Urine	LC	-0.0411084	-0.00765678	0.0886734	0.0972311	-0.463593	-0.0787483	0.643376	0.937301	0.980809	2.68447e-05	2.68447e-05	-0.00430204	-0.00430204
Compound_3885	Methyluric acid	Serum triglycerides (Log)	Urine	LC	0.112433	0.232045	0.0940168	0.10301	1.19588	2.25265	0.232965	0.0252167	0.0605201	0.0214044	0.0214044	0.0171863	0.0171863
Compound_3885	Methyluric acid	HbA1c (Log)	Urine	LC	0.0947331	0.209913	0.0782424	0.0861731	1.21076	2.43595	0.227234	0.0156168	0.0401575	0.0252575	0.0252575	0.021001	0.021001
Compound_3885	Methyluric acid	Plasma glucose (Log)	Urine	LC	0.0373967	0.14143	0.0823958	0.0903477	0.453867	1.5654	0.650351	0.118859	0.166727	0.0104967	0.0104967	0.00621317	0.00621317
Compound_3885	Methyluric acid	BMI (Log)	Urine	LC	-0.007869	-0.00244877	0.0930802	0.10169	-0.08454	-0.0240806	0.932699	0.980809	0.980809	2.4781e-06	2.4781e-06	-0.00427102	-0.00427102
Compound_3885	Methyluric acid	SCORE (Log)	Urine	LC	0.373588	0.554479	0.098041	0.106816	3.81053	5.19095	0.000180398	4.78479e-07	1.39531e-05	0.110008	0.110008	0.105925	0.105925
Compound_4443	Dimethyluric acid	Plasma total cholesterol	Urine	LC	0.266933	0.262664	0.129469	0.120694	2.06175	2.17628	0.0403456	0.0305437	0.0681289	0.0200062	0.0200062	0.0157821	0.0157821
Compound_4443	Dimethyluric acid	Plasma HDL cholesterol	Urine	LC	-0.0889661	-0.155712	0.135527	0.126657	-0.656446	-1.2294	0.512191	0.220172	0.283078	0.00650045	0.00650045	0.00219958	0.00219958
Compound_4443	Dimethyluric acid	Plasma LDL cholesterol	Urine	LC	0.206009	0.201661	0.127945	0.119571	1.61013	1.68653	0.108734	0.0930428	0.152252	0.0121636	0.0121636	0.0078873	0.0078873
Compound_4443	Dimethyluric acid	Waist circumference	Urine	LC	0.376758	0.407441	0.124511	0.115917	3.02591	3.51492	0.00275585	0.000528028	0.0038018	0.05015	0.05015	0.0460908	0.0460908
Compound_4443	Dimethyluric acid	SBP	Urine	LC	0.461779	0.464614	0.132536	0.123389	3.48416	3.76543	0.000589182	0.000210352	0.00189317	0.0571301	0.0571301	0.0531008	0.0531008
Compound_4443	Dimethyluric acid	DBP	Urine	LC	0.399912	0.389764	0.132388	0.123252	3.02075	3.16235	0.00280146	0.00177209	0.00970424	0.0409853	0.0409853	0.0368869	0.0368869
Compound_4443	Dimethyluric acid	Continuous MetS	Urine	LC	0.277867	0.336677	0.118926	0.111142	2.33647	3.02925	0.0203228	0.00273039	0.0109216	0.0382068	0.0382068	0.0340432	0.0340432
Compound_4443	Dimethyluric acid	Serum triglycerides (Log)	Urine	LC	0.500763	0.583529	0.123216	0.114864	4.06411	5.08015	6.60278e-05	7.7517e-07	1.39531e-05	0.100105	0.100105	0.0962265	0.0962265
Compound_4443	Dimethyluric acid	HbA1c (Log)	Urine	LC	0.223079	0.289282	0.1064	0.0995081	2.09661	2.90712	0.0371261	0.00400596	0.0144215	0.035592	0.035592	0.0313806	0.0313806
Compound_4443	Dimethyluric acid	Plasma glucose (Log)	Urine	LC	0.240732	0.320674	0.111002	0.103737	2.16871	3.09122	0.0311255	0.00223823	0.0100721	0.0397233	0.0397233	0.0355662	0.0355662
Compound_4443	Dimethyluric acid	BMI (Log)	Urine	LC	0.282719	0.308434	0.125142	0.116505	2.25919	2.64738	0.0247925	0.00866302	0.0259891	0.0290804	0.0290804	0.0249312	0.0249312
Compound_4443	Dimethyluric acid	SCORE (Log)	Urine	LC	0.508102	0.552771	0.132762	0.123541	3.82716	4.47439	0.000169357	1.23397e-05	0.000148077	0.0841112	0.0841112	0.0799099	0.0799099
Compound_4819	Cinnamoylglycine	Plasma total cholesterol	Urine	LC	0.0462185	0.185752	0.0639869	0.0722776	0.722311	2.56998	0.470831	0.0107963	0.0298974	0.0276809	0.0276809	0.0234899	0.0234899
Compound_4819	Cinnamoylglycine	Plasma HDL cholesterol	Urine	LC	0.0736644	0.13288	0.0670904	0.0756933	1.09799	1.7555	0.273353	0.0804989	0.137998	0.0131654	0.0131654	0.00889342	0.00889342
Compound_4819	Cinnamoylglycine	Plasma LDL cholesterol	Urine	LC	0.0303302	0.093257	0.0637091	0.0718785	0.476072	1.29743	0.634473	0.195779	0.261039	0.00723436	0.00723436	0.00293667	0.00293667
Compound_4819	Cinnamoylglycine	Waist circumference	Urine	LC	0.00966211	0.111941	0.0628736	0.0710903	0.153675	1.57464	0.877998	0.116691	0.166727	0.010485	0.010485	0.00625628	0.00625628
Compound_4819	Cinnamoylglycine	SBP	Urine	LC	0.0330391	0.0497935	0.0674672	0.0762842	0.489706	0.652737	0.6248	0.514567	0.61748	0.00181748	0.00181748	-0.00244825	-0.00244825
Compound_4819	Cinnamoylglycine	DBP	Urine	LC	0.0399687	0.0396612	0.0668437	0.0755792	0.597944	0.524764	0.550456	0.600244	0.675275	0.00117544	0.00117544	-0.00309304	-0.00309304
Compound_4819	Cinnamoylglycine	Continuous MetS	Urine	LC	-0.040709	-0.0362506	0.0601954	0.0679142	-0.676281	-0.53377	0.499539	0.594014	0.675275	0.00123186	0.00123186	-0.00309181	-0.00309181
Compound_4819	Cinnamoylglycine	Serum triglycerides (Log)	Urine	LC	-0.0291913	0.11623	0.064092	0.0723962	-0.45546	1.60547	0.649205	0.10975	0.166727	0.010988	0.010988	0.00672502	0.00672502
Compound_4819	Cinnamoylglycine	HbA1c (Log)	Urine	LC	-0.0596713	-0.10652	0.0536691	0.0603922	-1.11184	-1.7638	0.267374	0.0790997	0.137998	0.013403	0.013403	0.00909469	0.00909469
Compound_4819	Cinnamoylglycine	Plasma glucose (Log)	Urine	LC	-0.0567561	0.0106194	0.0562603	0.0634746	-1.00881	0.167302	0.314121	0.867279	0.946123	0.000121154	0.000121154	-0.00420733	-0.00420733
Compound_4819	Cinnamoylglycine	BMI (Log)	Urine	LC	0.00349162	0.074479	0.0626855	0.0708776	0.0557007	1.05081	0.955628	0.294429	0.365498	0.00469666	0.00469666	0.000443226	0.000443226
Compound_4819	Cinnamoylglycine	SCORE (Log)	Urine	LC	0.0194378	0.21195	0.0683674	0.0762386	0.284315	2.78008	0.776439	0.0059096	0.0193405	0.0342396	0.0342396	0.0298095	0.0298095

## Sheet: Model_1_all
Metabolite	Identification	Cardiometabolic parameter	Biosample	Platform	Estimate_Int	Estimate	Estimate_SEXMale	Estimate_AGE	Std.Error_Int	Std.Error	Std.Error_SEXMale	Std.Error_AGE	t-value_Int	t-value	t-value_SEXMale	t-value_Age	p-value_Int	p-value	p_value_FDR	p-value_SEXMale	p-value_AGE	R.sq_Int	R.sq	R.sq_SEXMale	R.sq_AGE	Adj.R.sq_Int	Adj.R.sq	Adj.R.sq_SEXMale	Adj.R.sq_AGE
Compound_171	trans-Aconitic acid	Plasma total cholesterol	Plasma	GC	-1.33175	-2.56854e-08	-0.265034	0.0281589	0.27806	1.02822e-07	0.130967	0.00498984	-4.78944	-0.249804	-2.02368	5.64324	2.93549e-06	0.802954	0.847236	0.0441165	4.70647e-08	0.121248	0.121248	0.121248	0.121248	0.110217	0.110217	0.110217	0.110217
Compound_171	trans-Aconitic acid	Plasma HDL cholesterol	Plasma	GC	0.121016	-3.52157e-08	-0.979411	0.0105469	0.268457	9.87667e-08	0.126185	0.00480288	0.450784	-0.356555	-7.76171	2.19595	0.652556	0.721741	0.847236	2.46742e-13	0.0290613	0.20519	0.20519	0.20519	0.20519	0.195171	0.195171	0.195171	0.195171
Compound_171	trans-Aconitic acid	Plasma LDL cholesterol	Plasma	GC	-1.19837	-6.46478e-08	0.0518965	0.0221271	0.284544	1.04686e-07	0.133747	0.00509071	-4.21153	-0.617542	0.38802	4.34658	3.59992e-05	0.537467	0.80752	0.698348	2.04985e-05	0.0783344	0.0783344	0.0783344	0.0783344	0.0667167	0.0667167	0.0667167	0.0667167
Compound_171	trans-Aconitic acid	Waist circumference	Plasma	GC	-1.67199	2.02552e-07	0.796436	0.0183963	0.255711	9.46209e-08	0.120007	0.00459239	-6.53858	2.14066	6.63659	4.00582	3.67831e-10	0.0333051	0.224809	2.10283e-10	8.23756e-05	0.251131	0.251131	0.251131	0.251131	0.241809	0.241809	0.241809	0.241809
Compound_171	trans-Aconitic acid	SBP	Plasma	GC	-2.0249	4.36548e-08	0.492071	0.0309969	0.255339	9.4483e-08	0.119832	0.0045857	-7.93028	0.462039	4.10635	6.75947	8.16211e-14	0.64447	0.83783	5.50784e-05	1.03532e-10	0.241492	0.241492	0.241492	0.241492	0.23205	0.23205	0.23205	0.23205
Compound_171	trans-Aconitic acid	DBP	Plasma	GC	-1.2157	1.50858e-07	0.285121	0.017018	0.286928	1.06172e-07	0.134657	0.00515303	-4.23696	1.42088	2.11738	3.30252	3.22739e-05	0.156644	0.563918	0.0352519	0.00110368	0.0839696	0.0839696	0.0839696	0.0839696	0.0725667	0.0725667	0.0725667	0.0725667
Compound_171	trans-Aconitic acid	Continuous MetS	Plasma	GC	-0.0369871	1.50463e-07	-0.0357602	-0.000696883	0.296794	1.09192e-07	0.139505	0.00530986	-0.124622	1.37796	-0.256337	-0.131243	0.900928	0.169508	0.590545	0.797912	0.895694	0.00807169	0.00807169	0.00807169	0.00807169	-0.00443161	-0.00443161	-0.00443161	-0.00443161
Compound_171	trans-Aconitic acid	Serum triglycerides (Log)	Plasma	GC	-1.05276	9.61285e-08	0.27962	0.0147335	0.289995	1.07235e-07	0.136588	0.00520401	-3.63029	0.896427	2.04718	2.83118	0.000346288	0.370927	0.759061	0.041734	0.00503266	0.0645088	0.0645088	0.0645088	0.0645088	0.0527662	0.0527662	0.0527662	0.0527662
Compound_171	trans-Aconitic acid	HbA1c (Log)	Plasma	GC	-1.63541	-1.72284e-07	-0.0999498	0.0336485	0.273969	9.91841e-08	0.126189	0.00488118	-5.96932	-1.73702	-0.792064	6.89352	8.67873e-09	0.0836889	0.4304	0.429118	4.93029e-11	0.171013	0.171013	0.171013	0.171013	0.160475	0.160475	0.160475	0.160475
Compound_171	trans-Aconitic acid	Plasma glucose (Log)	Plasma	GC	-1.16889	-7.35572e-08	0.214691	0.0195123	0.282884	1.04074e-07	0.132966	0.00506099	-4.13206	-0.706775	1.61463	3.85542	4.98212e-05	0.480398	0.80752	0.107716	0.000148711	0.0783211	0.0783211	0.0783211	0.0783211	0.0667033	0.0667033	0.0667033	0.0667033
Compound_171	trans-Aconitic acid	BMI (Log)	Plasma	GC	-1.00647	1.98399e-07	0.191697	0.013452	0.287198	1.06272e-07	0.134784	0.00515787	-3.50446	1.8669	1.42226	2.60806	0.000545357	0.0631304	0.357219	0.156245	0.00967443	0.0604045	0.0604045	0.0604045	0.0604045	0.0487083	0.0487083	0.0487083	0.0487083
Compound_171	trans-Aconitic acid	SCORE (Log)	Plasma	GC	-4.11518	-1.00189e-08	0.544399	0.0688751	0.0878502	3.26643e-08	0.0411518	0.00158546	-46.8431	-0.306723	13.229	43.4418	4.62295e-117	0.759341	0.847236	7.62478e-30	1.6619e-110	0.915849	0.915849	0.915849	0.915849	0.914712	0.914712	0.914712	0.914712
Compound_21	Erythritol	Plasma total cholesterol	Plasma	GC	-1.36731	2.55124e-08	-0.268707	0.0276042	0.285615	7.78734e-08	0.13096	0.00514786	-4.78726	0.327614	-2.05183	5.36227	2.96481e-06	0.743491	0.847236	0.0412764	1.93664e-07	0.121413	0.121413	0.121413	0.121413	0.110384	0.110384	0.110384	0.110384
Compound_21	Erythritol	Plasma HDL cholesterol	Plasma	GC	0.176345	-6.66411e-08	-0.977292	0.0115056	0.276567	7.54323e-08	0.12596	0.00494022	0.637621	-0.883455	-7.75873	2.32898	0.524333	0.377882	0.759061	2.5141e-13	0.0206984	0.207364	0.207364	0.207364	0.207364	0.197373	0.197373	0.197373	0.197373
Compound_21	Erythritol	Plasma LDL cholesterol	Plasma	GC	-1.16156	-6.01477e-08	0.0517962	0.0228472	0.29343	8.00316e-08	0.13364	0.00524143	-3.95856	-0.75155	0.387579	4.35897	9.96041e-05	0.453065	0.789209	0.698674	1.94526e-05	0.0790432	0.0790432	0.0790432	0.0790432	0.0674345	0.0674345	0.0674345	0.0674345
Compound_21	Erythritol	Waist circumference	Plasma	GC	-1.66233	6.43329e-08	0.797245	0.0183265	0.259123	4.51041e-08	0.120781	0.00464607	-6.41521	1.42632	6.60074	3.94451	7.37725e-10	0.15507	0.563918	2.58179e-10	0.000104897	0.24328	0.24328	0.24328	0.24328	0.23386	0.23386	0.23386	0.23386
Compound_21	Erythritol	SBP	Plasma	GC	-1.98474	-2.02537e-08	0.498687	0.0314876	0.257404	4.4805e-08	0.11998	0.00461525	-7.7106	-0.452041	4.15641	6.8225	3.28275e-13	0.651646	0.83783	4.49439e-05	7.17467e-11	0.241464	0.241464	0.241464	0.241464	0.232021	0.232021	0.232021	0.232021
Compound_21	Erythritol	DBP	Plasma	GC	-1.15937	3.88312e-09	0.294036	0.0176186	0.29045	5.0557e-08	0.135383	0.00520776	-3.99162	0.0768068	2.17188	3.38315	8.71416e-05	0.938841	0.938841	0.0308403	0.000836183	0.0763184	0.0763184	0.0763184	0.0763184	0.0648203	0.0648203	0.0648203	0.0648203
Compound_21	Erythritol	Continuous MetS	Plasma	GC	-0.156881	1.72858e-07	-0.0376352	-0.00292252	0.304642	8.30894e-08	0.138746	0.00544169	-0.51497	2.08038	-0.271252	-0.537061	0.607052	0.0385604	0.244972	0.786433	0.591727	0.0180153	0.0180153	0.0180153	0.0180153	0.00563729	0.00563729	0.00563729	0.00563729
Compound_21	Erythritol	Serum triglycerides (Log)	Plasma	GC	-1.30361	2.91758e-07	0.261484	0.0101135	0.290263	7.91407e-08	0.133091	0.00523164	-4.49113	3.68657	1.9647	1.93314	1.10313e-05	0.000281308	0.0070026	0.0506081	0.0544002	0.111867	0.111867	0.111867	0.111867	0.100719	0.100719	0.100719	0.100719
Compound_21	Erythritol	HbA1c (Log)	Plasma	GC	-1.681	-1.82711e-08	-0.108839	0.0331267	0.283071	7.51078e-08	0.126988	0.00505861	-5.93846	-0.243265	-0.857082	6.54858	1.02256e-08	0.808012	0.847236	0.392269	3.59524e-10	0.160625	0.160625	0.160625	0.160625	0.149955	0.149955	0.149955	0.149955
Compound_21	Erythritol	Plasma glucose (Log)	Plasma	GC	-1.18182	-1.58131e-08	0.211202	0.0194516	0.292112	7.9672e-08	0.13304	0.00521788	-4.04577	-0.198477	1.58751	3.72787	7.0518e-05	0.842841	0.874767	0.113726	0.000241346	0.0765395	0.0765395	0.0765395	0.0765395	0.0648992	0.0648992	0.0648992	0.0648992
Compound_21	Erythritol	BMI (Log)	Plasma	GC	-1.0089	7.3667e-08	0.190478	0.0132257	0.290325	5.05352e-08	0.135325	0.00520551	-3.47508	1.45774	1.40756	2.54071	0.000605475	0.146215	0.563918	0.16055	0.0116913	0.0551474	0.0551474	0.0551474	0.0551474	0.0433857	0.0433857	0.0433857	0.0433857
Compound_21	Erythritol	SCORE (Log)	Plasma	GC	-4.11248	-6.42455e-09	0.544399	0.0689362	0.0904337	2.45813e-08	0.0411606	0.00163286	-45.4751	-0.261359	13.2262	42.2181	1.79467e-114	0.794058	0.847236	7.78747e-30	4.77716e-108	0.915839	0.915839	0.915839	0.915839	0.914702	0.914702	0.914702	0.914702
Compound_210	Quinate	Plasma total cholesterol	Plasma	GC	-1.3451	-2.8162e-08	-0.256392	0.0285534	0.274926	5.10655e-08	0.132055	0.00505131	-4.89261	-0.551489	-1.94156	5.65267	1.82974e-06	0.581814	0.826788	0.0533662	4.48422e-08	0.122135	0.122135	0.122135	0.122135	0.111116	0.111116	0.111116	0.111116
Compound_210	Quinate	Plasma HDL cholesterol	Plasma	GC	0.110888	3.24413e-08	-0.993476	0.00980155	0.265434	4.90559e-08	0.127239	0.00486235	0.417762	0.661312	-7.80797	2.0158	0.676498	0.509052	0.80752	1.84332e-13	0.0449446	0.206224	0.206224	0.206224	0.206224	0.196218	0.196218	0.196218	0.196218
Compound_210	Quinate	Plasma LDL cholesterol	Plasma	GC	-1.23155	-6.0503e-08	0.0701481	0.0229412	0.280949	5.19233e-08	0.134676	0.00514657	-4.38355	-1.16524	0.520866	4.45757	1.75278e-05	0.245089	0.756276	0.602945	1.27728e-05	0.0820942	0.0820942	0.0820942	0.0820942	0.0705239	0.0705239	0.0705239	0.0705239
Compound_210	Quinate	Waist circumference	Plasma	GC	-1.59489	-3.35489e-08	0.821611	0.0198925	0.255065	4.73119e-08	0.122085	0.00469242	-6.25289	-0.709101	6.72984	4.23927	1.81865e-09	0.478947	0.80752	1.22915e-10	3.19655e-05	0.238481	0.238481	0.238481	0.238481	0.229001	0.229001	0.229001	0.229001
Compound_210	Quinate	SBP	Plasma	GC	-2.00339	3.04112e-08	0.483785	0.0306323	0.25246	4.68287e-08	0.120838	0.0046445	-7.93548	0.649413	4.00359	6.59539	7.89522e-14	0.51669	0.80752	8.31101e-05	2.66183e-10	0.242147	0.242147	0.242147	0.242147	0.232713	0.232713	0.232713	0.232713
Compound_210	Quinate	DBP	Plasma	GC	-1.15077	3.27416e-08	0.282842	0.0170786	0.284776	5.28229e-08	0.136306	0.00523901	-4.04098	0.619837	2.07506	3.25988	7.16221e-05	0.535951	0.80752	0.0390425	0.00127543	0.077766	0.077766	0.077766	0.077766	0.0662859	0.0662859	0.0662859	0.0662859
Compound_210	Quinate	Continuous MetS	Plasma	GC	0.0240856	7.81626e-09	-0.0294164	-0.000173968	0.2948	5.44831e-08	0.141315	0.00540029	0.0817016	0.143462	-0.208161	-0.0322146	0.934953	0.886047	0.902765	0.835281	0.974328	0.000244444	0.000244444	0.000244444	0.000244444	-0.0123575	-0.0123575	-0.0123575	-0.0123575
Compound_210	Quinate	Serum triglycerides (Log)	Plasma	GC	-1.00888	4.99304e-08	0.267395	0.0142575	0.286826	5.32758e-08	0.137771	0.00526996	-3.5174	0.937205	1.94087	2.70544	0.000521436	0.349599	0.759061	0.0534501	0.00731266	0.0648004	0.0648004	0.0648004	0.0648004	0.0530614	0.0530614	0.0530614	0.0530614
Compound_210	Quinate	HbA1c (Log)	Plasma	GC	-1.7024	-4.52804e-08	-0.0943949	0.0336032	0.272776	4.923e-08	0.127807	0.00495516	-6.241	-0.919772	-0.738574	6.78145	1.99817e-09	0.358631	0.759061	0.460899	9.469e-11	0.163413	0.163413	0.163413	0.163413	0.152779	0.152779	0.152779	0.152779
Compound_210	Quinate	Plasma glucose (Log)	Plasma	GC	-1.2004	-1.73981e-08	0.216574	0.0195034	0.280108	5.17679e-08	0.134273	0.00513116	-4.28549	-0.33608	1.61294	3.80098	2.64899e-05	0.737107	0.847236	0.108083	0.000183141	0.0768248	0.0768248	0.0768248	0.0768248	0.0651881	0.0651881	0.0651881	0.0651881
Compound_210	Quinate	BMI (Log)	Plasma	GC	-0.933256	-5.05269e-08	0.222792	0.0152399	0.285591	5.29741e-08	0.136696	0.005254	-3.26781	-0.953804	1.62983	2.90064	0.00124174	0.341139	0.759061	0.104443	0.00406834	0.0504008	0.0504008	0.0504008	0.0504008	0.0385801	0.0385801	0.0385801	0.0385801
Compound_210	Quinate	SCORE (Log)	Plasma	GC	-4.11844	8.13855e-09	0.540896	0.0686891	0.0869671	1.63958e-08	0.0416042	0.00160072	-47.3563	0.496379	13.001	42.9114	5.12388e-118	0.620118	0.837159	4.15166e-29	1.90266e-109	0.915907	0.915907	0.915907	0.915907	0.914771	0.914771	0.914771	0.914771
Compound_2651	L-Phenylalanine	Plasma total cholesterol	Plasma	GC	-1.34907	3.99981e-07	-0.280547	0.0281833	0.274528	3.90331e-07	0.131253	0.0049607	-4.91416	1.02472	-2.13745	5.68131	1.65612e-06	0.306529	0.759061	0.0335763	3.87019e-08	0.124863	0.124863	0.124863	0.124863	0.113878	0.113878	0.113878	0.113878
Compound_2651	L-Phenylalanine	Plasma HDL cholesterol	Plasma	GC	0.103556	1.90733e-07	-0.988206	0.0104573	0.265551	3.75607e-07	0.126682	0.00478346	0.389968	0.507801	-7.8007	2.18613	0.696909	0.612063	0.836745	1.92993e-13	0.0297807	0.205626	0.205626	0.205626	0.205626	0.195613	0.195613	0.195613	0.195613
Compound_2651	L-Phenylalanine	Plasma LDL cholesterol	Plasma	GC	-1.23027	3.41788e-07	0.0360416	0.0219598	0.281332	3.97928e-07	0.13421	0.00506773	-4.37303	0.85892	0.268546	4.33326	1.83285e-05	0.391249	0.759061	0.788512	2.16822e-05	0.0797102	0.0797102	0.0797102	0.0797102	0.0681099	0.0681099	0.0681099	0.0681099
Compound_2651	L-Phenylalanine	Waist circumference	Plasma	GC	-1.58417	-3.66642e-07	0.822081	0.0191558	0.254795	3.62802e-07	0.121384	0.00460897	-6.21743	-1.01058	6.77257	4.15619	2.21025e-09	0.313229	0.759061	9.59527e-11	4.49839e-05	0.240112	0.240112	0.240112	0.240112	0.230653	0.230653	0.230653	0.230653
Compound_2651	L-Phenylalanine	SBP	Plasma	GC	-2.00561	-1.00247e-07	0.498333	0.0311534	0.252643	3.59739e-07	0.120359	0.00457005	-7.9385	-0.278667	4.14039	6.81686	7.7444e-14	0.78074	0.847236	4.79753e-05	7.41473e-11	0.241065	0.241065	0.241065	0.241065	0.231618	0.231618	0.231618	0.231618
Compound_2651	L-Phenylalanine	DBP	Plasma	GC	-1.15694	1.10104e-07	0.290958	0.0177135	0.284963	4.05758e-07	0.135756	0.00515467	-4.05997	0.271354	2.14325	3.43641	6.63821e-05	0.786351	0.847236	0.033095	0.000694135	0.0765779	0.0765779	0.0765779	0.0765779	0.065083	0.065083	0.065083	0.065083
Compound_2651	L-Phenylalanine	Continuous MetS	Plasma	GC	0.0275295	-2.47388e-07	-0.0179364	-0.00011755	0.294613	4.16714e-07	0.140546	0.00530697	0.0934431	-0.593664	-0.12762	-0.0221501	0.92563	0.553301	0.80752	0.898558	0.982347	0.00163639	0.00163639	0.00163639	0.00163639	-0.010948	-0.010948	-0.010948	-0.010948
Compound_2651	L-Phenylalanine	Serum triglycerides (Log)	Plasma	GC	-1.01779	1.94992e-07	0.27871	0.0152255	0.287246	4.08414e-07	0.137334	0.00519052	-3.54327	0.477437	2.02944	2.93334	0.000475176	0.633487	0.83783	0.0435222	0.0036795	0.0622578	0.0622578	0.0622578	0.0622578	0.0504869	0.0504869	0.0504869	0.0504869
Compound_2651	L-Phenylalanine	HbA1c (Log)	Plasma	GC	-1.69655	-1.32903e-07	-0.105721	0.0327616	0.273259	3.77176e-07	0.127497	0.00488877	-6.20858	-0.352363	-0.829197	6.70141	2.38646e-09	0.724881	0.847236	0.407831	1.50288e-10	0.160856	0.160856	0.160856	0.160856	0.150189	0.150189	0.150189	0.150189
Compound_2651	L-Phenylalanine	Plasma glucose (Log)	Plasma	GC	-1.19276	-3.11269e-07	0.221021	0.0190794	0.279829	3.95802e-07	0.133493	0.00504065	-4.26245	-0.786425	1.65568	3.7851	2.91589e-05	0.432401	0.778322	0.0991052	0.000194522	0.0787805	0.0787805	0.0787805	0.0787805	0.0671685	0.0671685	0.0671685	0.0671685
Compound_2651	L-Phenylalanine	BMI (Log)	Plasma	GC	-0.916566	-5.83472e-07	0.224581	0.0141198	0.284913	4.05687e-07	0.135732	0.00515377	-3.217	-1.43823	1.65459	2.73971	0.00147297	0.151666	0.563918	0.0993092	0.00660924	0.0549278	0.0549278	0.0549278	0.0549278	0.0431634	0.0431634	0.0431634	0.0431634
Compound_2651	L-Phenylalanine	SCORE (Log)	Plasma	GC	-4.11973	3.41293e-08	0.542728	0.0688416	0.0870375	1.18503e-07	0.0413855	0.00157832	-47.3329	0.288003	13.114	43.617	5.66174e-118	0.773613	0.847236	1.79376e-29	7.46349e-111	0.915845	0.915845	0.915845	0.915845	0.914708	0.914708	0.914708	0.914708
Compound_31	2-Hydroxybutyric acid	Plasma total cholesterol	Plasma	GC	-1.3257	-4.29207e-09	-0.262736	0.0282211	0.282226	1.6679e-08	0.131676	0.00501578	-4.69729	-0.257333	-1.99532	5.62646	4.44925e-06	0.797143	0.847236	0.0471439	5.12869e-08	0.121262	0.121262	0.121262	0.121262	0.110231	0.110231	0.110231	0.110231
Compound_31	2-Hydroxybutyric acid	Plasma HDL cholesterol	Plasma	GC	0.196421	-2.28651e-08	-0.961863	0.0112988	0.27178	1.59914e-08	0.12629	0.00480596	0.722723	-1.42984	-7.61633	2.35099	0.47056	0.154076	0.563918	6.12976e-13	0.01954	0.211538	0.211538	0.211538	0.211538	0.201599	0.201599	0.201599	0.201599
Compound_31	2-Hydroxybutyric acid	Plasma LDL cholesterol	Plasma	GC	-1.15594	-1.74424e-08	0.062969	0.0225337	0.288817	1.69939e-08	0.134207	0.00510724	-4.00233	-1.02639	0.469194	4.41211	8.38143e-05	0.30575	0.759061	0.63936	1.55203e-05	0.0809257	0.0809257	0.0809257	0.0809257	0.0693407	0.0693407	0.0693407	0.0693407
Compound_31	2-Hydroxybutyric acid	Waist circumference	Plasma	GC	-1.86975	7.36242e-08	0.740429	0.0162828	0.249349	1.47454e-08	0.116003	0.00443613	-7.49852	4.99303	6.38287	3.6705	1.23164e-12	1.14076e-06	6.16011e-05	8.84104e-10	0.000298076	0.308431	0.308431	0.308431	0.308431	0.299823	0.299823	0.299823	0.299823
Compound_31	2-Hydroxybutyric acid	SBP	Plasma	GC	-2.07608	1.81232e-08	0.477888	0.0304496	0.258457	1.5284e-08	0.12024	0.00459818	-8.03259	1.18576	3.97446	6.6221	4.23711e-14	0.236886	0.75246	9.32517e-05	2.2849e-10	0.245224	0.245224	0.245224	0.245224	0.235828	0.235828	0.235828	0.235828
Compound_31	2-Hydroxybutyric acid	DBP	Plasma	GC	-1.28006	3.29672e-08	0.26389	0.0163341	0.290153	1.71584e-08	0.134986	0.00516207	-4.41167	1.92135	1.95495	3.16425	1.54732e-05	0.0558677	0.335206	0.0517448	0.0017548	0.0902314	0.0902314	0.0902314	0.0902314	0.0789064	0.0789064	0.0789064	0.0789064
Compound_31	2-Hydroxybutyric acid	Continuous MetS	Plasma	GC	-0.224473	6.3274e-08	-0.0810735	-0.00254337	0.294746	1.73427e-08	0.136961	0.00521208	-0.76158	3.64844	-0.591944	-0.487976	0.447065	0.000324194	0.0070026	0.55445	0.626016	0.0531164	0.0531164	0.0531164	0.0531164	0.0411809	0.0411809	0.0411809	0.0411809
Compound_31	2-Hydroxybutyric acid	Serum triglycerides (Log)	Plasma	GC	-1.24324	6.01879e-08	0.231223	0.0126938	0.287382	1.69837e-08	0.134082	0.00510741	-4.32611	3.54386	1.72449	2.48537	2.23102e-05	0.000474171	0.00731578	0.085912	0.0136266	0.108224	0.108224	0.108224	0.108224	0.0970304	0.0970304	0.0970304	0.0970304
Compound_31	2-Hydroxybutyric acid	HbA1c (Log)	Plasma	GC	-1.71621	4.34695e-09	-0.114004	0.0326409	0.280585	1.61729e-08	0.127554	0.00492746	-6.11656	0.26878	-0.893771	6.62429	3.93713e-09	0.788334	0.847236	0.372355	2.33754e-10	0.160671	0.160671	0.160671	0.160671	0.150002	0.150002	0.150002	0.150002
Compound_31	2-Hydroxybutyric acid	Plasma glucose (Log)	Plasma	GC	-1.25385	1.42001e-08	0.19795	0.0186235	0.287412	1.69112e-08	0.133554	0.0050824	-4.36256	0.839683	1.48218	3.66432	1.91594e-05	0.401929	0.759061	0.139616	0.000305746	0.0791147	0.0791147	0.0791147	0.0791147	0.0675069	0.0675069	0.0675069	0.0675069
Compound_31	2-Hydroxybutyric acid	BMI (Log)	Plasma	GC	-1.29033	9.58841e-08	0.114575	0.0104142	0.274312	1.62216e-08	0.127616	0.00488024	-4.70387	5.91089	0.897811	2.13396	4.30219e-06	1.15561e-08	1.24806e-06	0.370182	0.033856	0.167506	0.167506	0.167506	0.167506	0.157143	0.157143	0.157143	0.157143
Compound_31	2-Hydroxybutyric acid	SCORE (Log)	Plasma	GC	-4.13693	4.76829e-09	0.539338	0.0686283	0.0890919	5.2639e-09	0.0413938	0.00158982	-46.4344	0.905847	13.0294	43.1673	2.70339e-116	0.365999	0.759061	3.36205e-29	5.8529e-110	0.916124	0.916124	0.916124	0.916124	0.91499	0.91499	0.91499	0.91499
Compound_43	L-Cysteine	Plasma total cholesterol	Plasma	GC	-1.39046	1.40118e-08	-0.271857	0.0279561	0.294241	3.03291e-08	0.131267	0.0049713	-4.7256	0.461992	-2.07103	5.6235	3.91814e-06	0.644507	0.83783	0.0394299	5.20711e-08	0.121802	0.121802	0.121802	0.121802	0.110779	0.110779	0.110779	0.110779
Compound_43	L-Cysteine	Plasma HDL cholesterol	Plasma	GC	0.00427656	2.94546e-08	-0.992303	0.010213	0.283788	2.91008e-08	0.126249	0.00477727	0.0150695	1.01216	-7.85986	2.13783	0.987989	0.312491	0.759061	1.32758e-13	0.03355	0.208174	0.208174	0.208174	0.208174	0.198193	0.198193	0.198193	0.198193
Compound_43	L-Cysteine	Plasma LDL cholesterol	Plasma	GC	-1.18722	-1.06077e-08	0.0518043	0.0219056	0.301528	3.09199e-08	0.134141	0.00507589	-3.93736	-0.343071	0.386192	4.31562	0.000108227	0.731848	0.847236	0.6997	2.33514e-05	0.0773138	0.0773138	0.0773138	0.0773138	0.0656833	0.0656833	0.0656833	0.0656833
Compound_43	L-Cysteine	Waist circumference	Plasma	GC	-1.64428	1.55531e-08	0.803486	0.0191815	0.27306	2.81838e-08	0.121384	0.00461762	-6.02169	0.551846	6.61936	4.15398	6.39806e-09	0.581566	0.826788	2.32106e-10	4.53917e-05	0.237855	0.237855	0.237855	0.237855	0.228368	0.228368	0.228368	0.228368
Compound_43	L-Cysteine	SBP	Plasma	GC	-2.05639	1.41908e-08	0.489476	0.0310974	0.270251	2.78939e-08	0.120136	0.00457012	-7.6092	0.508744	4.07436	6.8045	6.19383e-13	0.611397	0.836745	6.26588e-05	7.9685e-11	0.241635	0.241635	0.241635	0.241635	0.232195	0.232195	0.232195	0.232195
Compound_43	L-Cysteine	DBP	Plasma	GC	-1.32018	4.77838e-08	0.276629	0.0173733	0.303522	3.1328e-08	0.134926	0.00513276	-4.34952	1.52528	2.05022	3.38479	2.01506e-05	0.128501	0.563918	0.0414246	0.000831426	0.0851274	0.0851274	0.0851274	0.0851274	0.073739	0.073739	0.073739	0.073739
Compound_43	L-Cysteine	Continuous MetS	Plasma	GC	-0.0230724	1.32566e-08	-0.0313788	-0.000112122	0.315474	3.235e-08	0.140346	0.00531067	-0.0731356	0.409788	-0.223582	-0.0211126	0.94176	0.68233	0.847031	0.823274	0.983174	0.000862951	0.000862951	0.000862951	0.000862951	-0.0117312	-0.0117312	-0.0117312	-0.0117312
Compound_43	L-Cysteine	Serum triglycerides (Log)	Plasma	GC	-1.09767	2.40978e-08	0.276475	0.0150047	0.30711	3.16556e-08	0.137008	0.00518873	-3.57419	0.761249	2.01795	2.8918	0.000424936	0.447259	0.789209	0.0447141	0.00418353	0.0636338	0.0636338	0.0636338	0.0636338	0.0518802	0.0518802	0.0518802	0.0518802
Compound_43	L-Cysteine	HbA1c (Log)	Plasma	GC	-1.56184	-3.87474e-08	-0.0968754	0.0330097	0.291225	2.92227e-08	0.126788	0.00487241	-5.36302	-1.32593	-0.764072	6.77482	1.94908e-07	0.186143	0.628234	0.445587	9.83921e-11	0.166623	0.166623	0.166623	0.166623	0.156029	0.156029	0.156029	0.156029
Compound_43	L-Cysteine	Plasma glucose (Log)	Plasma	GC	-1.13237	-1.89096e-08	0.217079	0.0193016	0.299678	3.07302e-08	0.133318	0.00504475	-3.77863	-0.615342	1.62828	3.82607	0.000199347	0.538917	0.80752	0.104789	0.000166425	0.0778537	0.0778537	0.0778537	0.0778537	0.06623	0.06623	0.06623	0.06623
Compound_43	L-Cysteine	BMI (Log)	Plasma	GC	-1.02995	2.98811e-08	0.193041	0.0141283	0.305621	3.15446e-08	0.135859	0.00516826	-3.37003	0.947264	1.42089	2.73366	0.000875123	0.344453	0.759061	0.15664	0.006728	0.050352	0.050352	0.050352	0.050352	0.0385307	0.0385307	0.0385307	0.0385307
Compound_43	L-Cysteine	SCORE (Log)	Plasma	GC	-4.14046	5.66837e-09	0.541597	0.0688248	0.0939952	9.41033e-09	0.0413088	0.00157639	-44.0497	0.602356	13.1109	43.6597	1.04563e-111	0.547552	0.80752	1.83518e-29	6.14447e-111	0.915951	0.915951	0.915951	0.915951	0.914815	0.914815	0.914815	0.914815
Compound_48	Dodecanoic acid	Plasma total cholesterol	Plasma	GC	-1.40715	5.23102e-08	-0.268316	0.0279237	0.282116	5.23848e-08	0.130572	0.00496092	-4.98785	0.998575	-2.05493	5.62875	1.17476e-06	0.319011	0.759061	0.0409726	5.06915e-08	0.12467	0.12467	0.12467	0.12467	0.113683	0.113683	0.113683	0.113683
Compound_48	Dodecanoic acid	Plasma HDL cholesterol	Plasma	GC	-0.0410076	1.18236e-07	-0.985167	0.0101246	0.269834	4.9848e-08	0.124619	0.00473005	-0.151973	2.37194	-7.90545	2.14048	0.879337	0.0184914	0.149688	9.9395e-14	0.0333331	0.22313	0.22313	0.22313	0.22313	0.213337	0.213337	0.213337	0.213337
Compound_48	Dodecanoic acid	Plasma LDL cholesterol	Plasma	GC	-1.25224	2.24078e-08	0.0472559	0.0217909	0.289413	5.34649e-08	0.133661	0.00507326	-4.32682	0.419112	0.353551	4.29524	2.22778e-05	0.675512	0.847031	0.723989	2.54323e-05	0.0775384	0.0775384	0.0775384	0.0775384	0.0659107	0.0659107	0.0659107	0.0659107
Compound_48	Dodecanoic acid	Waist circumference	Plasma	GC	-1.39096	-1.58315e-07	0.819041	0.0195756	0.25641	4.70345e-08	0.118276	0.00451309	-5.42474	-3.36593	6.92485	4.33751	1.41063e-07	0.000887654	0.0119833	3.93718e-11	2.11987e-05	0.271155	0.271155	0.271155	0.271155	0.262082	0.262082	0.262082	0.262082
Compound_48	Dodecanoic acid	SBP	Plasma	GC	-1.99058	-1.33007e-08	0.495674	0.0312122	0.259602	4.76202e-08	0.119748	0.00456928	-7.66782	-0.279308	4.1393	6.83088	4.29364e-13	0.780248	0.847236	4.81883e-05	6.83234e-11	0.241066	0.241066	0.241066	0.241066	0.231619	0.231619	0.231619	0.231619
Compound_48	Dodecanoic acid	DBP	Plasma	GC	-1.16107	4.7899e-09	0.294477	0.0176673	0.292852	5.37193e-08	0.135085	0.00515451	-3.9647	0.0891653	2.17993	3.42753	9.69028e-05	0.929025	0.937707	0.0302307	0.000716114	0.0763263	0.0763263	0.0763263	0.0763263	0.0648283	0.0648283	0.0648283	0.0648283
Compound_48	Dodecanoic acid	Continuous MetS	Plasma	GC	0.140988	-9.41829e-08	-0.0236799	0.000180522	0.301135	5.56304e-08	0.139074	0.00527874	0.46819	-1.69301	-0.170268	0.0341978	0.640078	0.0917616	0.450437	0.864944	0.972748	0.012056	0.012056	0.012056	0.012056	-0.000397044	-0.000397044	-0.000397044	-0.000397044
Compound_48	Dodecanoic acid	Serum triglycerides (Log)	Plasma	GC	-0.937204	-6.19567e-08	0.28753	0.0153024	0.294505	5.46852e-08	0.136305	0.00517876	-3.18231	-1.13297	2.10946	2.95483	0.00165483	0.258362	0.759061	0.0359455	0.00344111	0.0663777	0.0663777	0.0663777	0.0663777	0.0546586	0.0546586	0.0546586	0.0546586
Compound_48	Dodecanoic acid	HbA1c (Log)	Plasma	GC	-1.63854	-4.51681e-08	-0.109509	0.0328522	0.281106	5.07116e-08	0.126641	0.00488021	-5.82892	-0.890684	-0.864726	6.73172	1.8215e-08	0.374006	0.759061	0.388067	1.2622e-10	0.163227	0.163227	0.163227	0.163227	0.15259	0.15259	0.15259	0.15259
Compound_48	Dodecanoic acid	Plasma glucose (Log)	Plasma	GC	-1.25566	4.5853e-08	0.208791	0.0190837	0.287452	5.31025e-08	0.132755	0.00503887	-4.36826	0.86348	1.57276	3.78731	1.87028e-05	0.388743	0.759061	0.117103	0.000192903	0.0792711	0.0792711	0.0792711	0.0792711	0.0676652	0.0676652	0.0676652	0.0676652
Compound_48	Dodecanoic acid	BMI (Log)	Plasma	GC	-0.740898	-1.47378e-07	0.21337	0.0145928	0.289424	5.30905e-08	0.133504	0.00509417	-2.55991	-2.77597	1.59822	2.8646	0.0110812	0.00593571	0.0534214	0.111303	0.00454376	0.0763502	0.0763502	0.0763502	0.0763502	0.0648524	0.0648524	0.0648524	0.0648524
Compound_48	Dodecanoic acid	SCORE (Log)	Plasma	GC	-4.07812	-2.95564e-08	0.544558	0.0688363	0.089133	1.60068e-08	0.0408321	0.00156571	-45.7532	-1.84649	13.3365	43.9649	5.279e-115	0.0661516	0.357219	3.42674e-30	1.53537e-111	0.917087	0.917087	0.917087	0.917087	0.915967	0.915967	0.915967	0.915967
Compound_55	Isoleucine	Plasma total cholesterol	Plasma	GC	-1.2616	-8.84659e-09	-0.247871	0.0278775	0.299397	1.30789e-08	0.13361	0.0049712	-4.21382	-0.676401	-1.85519	5.60781	3.56113e-05	0.49944	0.80752	0.064801	5.64171e-08	0.122698	0.122698	0.122698	0.122698	0.111685	0.111685	0.111685	0.111685
Compound_55	Isoleucine	Plasma HDL cholesterol	Plasma	GC	0.476337	-4.04086e-08	-0.896747	0.00960095	0.283096	1.23047e-08	0.125987	0.00468562	1.6826	-3.28399	-7.1178	2.04902	0.0937639	0.00117749	0.0141299	1.28537e-11	0.0415564	0.239238	0.239238	0.239238	0.239238	0.229648	0.229648	0.229648	0.229648
Compound_55	Isoleucine	Plasma LDL cholesterol	Plasma	GC	-1.20118	-2.5177e-09	0.0532228	0.0217922	0.306925	1.33404e-08	0.136591	0.00508002	-3.91361	-0.188727	0.38965	4.28978	0.000118734	0.850468	0.874767	0.697144	2.60197e-05	0.0769957	0.0769957	0.0769957	0.0769957	0.0653612	0.0653612	0.0653612	0.0653612
Compound_55	Isoleucine	Waist circumference	Plasma	GC	-1.96801	4.20281e-08	0.716121	0.02007	0.270361	1.17856e-08	0.120783	0.00450533	-7.27918	3.56605	5.92899	4.45472	4.72501e-12	0.000436988	0.00731578	1.04977e-08	1.28647e-05	0.27514	0.27514	0.27514	0.27514	0.266117	0.266117	0.266117	0.266117
Compound_55	Isoleucine	SBP	Plasma	GC	-2.1081	1.12177e-08	0.469969	0.0313982	0.274022	1.19452e-08	0.122418	0.00456634	-7.69318	0.9391	3.83903	6.87601	3.66236e-13	0.348619	0.759061	0.000157898	5.24643e-11	0.243589	0.243589	0.243589	0.243589	0.234173	0.234173	0.234173	0.234173
Compound_55	Isoleucine	DBP	Plasma	GC	-1.30428	1.66173e-08	0.257892	0.0179885	0.308664	1.34553e-08	0.137894	0.00514361	-4.22558	1.235	1.87021	3.49726	3.38297e-05	0.218032	0.71356	0.0626666	0.000559555	0.0821049	0.0821049	0.0821049	0.0821049	0.0706789	0.0706789	0.0706789	0.0706789
Compound_55	Isoleucine	Continuous MetS	Plasma	GC	-0.378347	4.39189e-08	-0.118735	0.000827041	0.31443	1.36666e-08	0.139931	0.00520424	-1.20328	3.21358	-0.848526	0.158917	0.230064	0.00149222	0.016116	0.396998	0.873869	0.0417381	0.0417381	0.0417381	0.0417381	0.0296592	0.0296592	0.0296592	0.0296592
Compound_55	Isoleucine	Serum triglycerides (Log)	Plasma	GC	-1.30357	3.18174e-08	0.218122	0.0157619	0.309464	1.35187e-08	0.138103	0.00513836	-4.21235	2.35359	1.57942	3.0675	3.5828e-05	0.019404	0.149688	0.115562	0.00240719	0.0826256	0.0826256	0.0826256	0.0826256	0.0711105	0.0711105	0.0711105	0.0711105
Compound_55	Isoleucine	HbA1c (Log)	Plasma	GC	-1.87102	1.84006e-08	-0.148383	0.0332278	0.296354	1.25839e-08	0.128929	0.00487458	-6.31346	1.46223	-1.15089	6.81655	1.34054e-09	0.145009	0.563918	0.250941	7.72413e-11	0.167953	0.167953	0.167953	0.167953	0.157376	0.157376	0.157376	0.157376
Compound_55	Isoleucine	Plasma glucose (Log)	Plasma	GC	-1.32536	1.3901e-08	0.181008	0.019459	0.304527	1.32362e-08	0.135524	0.00504033	-4.35219	1.05023	1.33561	3.86066	2.00179e-05	0.294679	0.759061	0.182951	0.000145742	0.0806472	0.0806472	0.0806472	0.0806472	0.0690588	0.0690588	0.0690588	0.0690588
Compound_55	Isoleucine	BMI (Log)	Plasma	GC	-1.41441	5.43032e-08	0.0838752	0.0153383	0.300328	1.30919e-08	0.13417	0.0050047	-4.70956	4.14784	0.625139	3.06477	4.19369e-06	4.65425e-05	0.00167553	0.532471	0.00242627	0.110328	0.110328	0.110328	0.110328	0.0992536	0.0992536	0.0992536	0.0992536
Compound_55	Isoleucine	SCORE (Log)	Plasma	GC	-4.14318	2.63201e-09	0.538234	0.0688861	0.0948856	4.1288e-09	0.0421013	0.00157906	-43.665	0.637474	12.7842	43.6249	5.99801e-111	0.524473	0.80752	2.0717e-28	7.2018e-111	0.915967	0.915967	0.915967	0.915967	0.914832	0.914832	0.914832	0.914832
Compound_96	Xylitol	Plasma total cholesterol	Plasma	GC	-1.36135	4.92369e-08	-0.292172	0.0270216	0.275637	5.93905e-08	0.134235	0.00511396	-4.93892	0.829037	-2.17658	5.28389	1.47628e-06	0.407911	0.759061	0.0304917	2.84693e-07	0.123539	0.123539	0.123539	0.123539	0.112537	0.112537	0.112537	0.112537
Compound_96	Xylitol	Plasma HDL cholesterol	Plasma	GC	0.0556176	1.29422e-07	-1.04858	0.00770607	0.263687	5.65207e-08	0.128095	0.00487556	0.210923	2.28981	-8.18594	1.58055	0.833128	0.0229082	0.164939	1.64224e-14	0.115309	0.221907	0.221907	0.221907	0.221907	0.212099	0.212099	0.212099	0.212099
Compound_96	Xylitol	Plasma LDL cholesterol	Plasma	GC	-1.21404	-2.56115e-08	0.0611993	0.0223728	0.282596	6.05737e-08	0.137281	0.00522518	-4.29604	-0.422816	0.445796	4.28173	2.53475e-05	0.672811	0.847031	0.65615	2.69094e-05	0.0775504	0.0775504	0.0775504	0.0775504	0.0659229	0.0659229	0.0659229	0.0659229
Compound_96	Xylitol	Waist circumference	Plasma	GC	-1.57334	-4.47778e-08	0.833822	0.0202035	0.25577	5.48001e-08	0.124466	0.00474717	-6.15138	-0.817111	6.69921	4.2559	3.1719e-09	0.414672	0.759061	1.46704e-10	2.9834e-05	0.239	0.239	0.239	0.239	0.229527	0.229527	0.229527	0.229527
Compound_96	Xylitol	SBP	Plasma	GC	-2.01822	2.83374e-08	0.479402	0.030603	0.253322	5.42757e-08	0.123275	0.00470175	-7.96702	0.522101	3.88889	6.50885	6.45321e-14	0.602079	0.836745	0.000130283	4.3533e-10	0.241678	0.241678	0.241678	0.241678	0.232239	0.232239	0.232239	0.232239
Compound_96	Xylitol	DBP	Plasma	GC	-1.17946	6.36336e-08	0.260049	0.0163639	0.285247	6.11157e-08	0.13881	0.00529428	-4.13486	1.0412	1.87342	3.09087	4.90668e-05	0.298827	0.759061	0.0622209	0.00223031	0.0804323	0.0804323	0.0804323	0.0804323	0.0689854	0.0689854	0.0689854	0.0689854
Compound_96	Xylitol	Continuous MetS	Plasma	GC	0.0388845	-3.97121e-08	-0.00598482	0.000792028	0.295565	6.33537e-08	0.143581	0.00546498	0.13156	-0.626831	-0.0416825	0.144928	0.895444	0.531371	0.80752	0.966787	0.88489	0.00180592	0.00180592	0.00180592	0.00180592	-0.0107764	-0.0107764	-0.0107764	-0.0107764
Compound_96	Xylitol	Serum triglycerides (Log)	Plasma	GC	-1.02244	2.05933e-08	0.274813	0.0147301	0.28826	6.21104e-08	0.140382	0.00534816	-3.54692	0.331559	1.9576	2.75424	0.000468957	0.740513	0.847236	0.0514403	0.00633527	0.0617949	0.0617949	0.0617949	0.0617949	0.0500183	0.0500183	0.0500183	0.0500183
Compound_96	Xylitol	HbA1c (Log)	Plasma	GC	-1.63155	-1.62728e-07	-0.0276639	0.0361415	0.269606	5.66261e-08	0.127964	0.00494275	-6.0516	-2.87373	-0.216184	7.31202	5.58882e-09	0.00442661	0.0434613	0.829031	4.06671e-12	0.188801	0.188801	0.188801	0.188801	0.178489	0.178489	0.178489	0.178489
Compound_96	Xylitol	Plasma glucose (Log)	Plasma	GC	-1.15857	-1.00138e-07	0.262037	0.0212648	0.279485	5.99071e-08	0.13577	0.00516767	-4.14538	-1.67155	1.93001	4.11496	4.71973e-05	0.0959264	0.450437	0.0547943	5.33971e-05	0.0871039	0.0871039	0.0871039	0.0871039	0.0755968	0.0755968	0.0755968	0.0755968
Compound_96	Xylitol	BMI (Log)	Plasma	GC	-0.906548	-5.24545e-08	0.233005	0.0153994	0.286585	6.14023e-08	0.139461	0.0053191	-3.16328	-0.854276	1.67076	2.89511	0.00176041	0.3938	0.759061	0.0960677	0.0041381	0.0496939	0.0496939	0.0496939	0.0496939	0.0378644	0.0378644	0.0378644	0.0378644
Compound_96	Xylitol	SCORE (Log)	Plasma	GC	-4.128	2.05896e-08	0.534517	0.0683952	0.0871568	1.86135e-08	0.0419232	0.00162083	-47.3629	1.10617	12.7499	42.1977	4.98029e-118	0.269851	0.759061	2.6718e-28	5.25687e-108	0.916275	0.916275	0.916275	0.916275	0.915144	0.915144	0.915144	0.915144
Compound_102	Glucuronic acid	Plasma total cholesterol	Urine	GC	-1.35101	-1.19415e-08	-0.269523	0.0311969	0.267018	6.98767e-09	0.12825	0.00468455	-5.0596	-1.70894	-2.10154	6.65953	8.54291e-07	0.0887998	0.619542	0.0366725	1.96892e-10	0.171935	0.171935	0.171935	0.171935	0.161227	0.161227	0.161227	0.161227
Compound_102	Glucuronic acid	Plasma HDL cholesterol	Urine	GC	0.309488	-6.76575e-09	-1.06142	0.00986627	0.269412	7.02065e-09	0.128867	0.00470266	1.14876	-0.963692	-8.23661	2.09802	0.251845	0.336208	0.88614	1.31587e-14	0.0369903	0.235891	0.235891	0.235891	0.235891	0.225968	0.225968	0.225968	0.225968
Compound_102	Glucuronic acid	Plasma LDL cholesterol	Urine	GC	-1.33319	-7.432e-09	0.0812688	0.0254217	0.271612	7.07798e-09	0.129919	0.00474106	-4.90846	-1.05002	0.625535	5.36202	1.73476e-06	0.294807	0.832397	0.532237	1.99303e-07	0.121982	0.121982	0.121982	0.121982	0.110579	0.110579	0.110579	0.110579
Compound_102	Glucuronic acid	Waist circumference	Urine	GC	-1.85188	2.86689e-09	0.848602	0.0228787	0.23738	6.20892e-09	0.113536	0.00416713	-7.80134	0.461737	7.47427	5.49027	2.02185e-13	0.644699	0.904154	1.54308e-12	1.04229e-07	0.313483	0.313483	0.313483	0.313483	0.304682	0.304682	0.304682	0.304682
Compound_102	Glucuronic acid	SBP	Urine	GC	-1.97057	1.57629e-09	0.613988	0.0288431	0.265194	6.93641e-09	0.126839	0.00465539	-7.43068	0.227249	4.84068	6.19564	2.01553e-12	0.820429	0.957112	2.35089e-06	2.59081e-09	0.246057	0.246057	0.246057	0.246057	0.236391	0.236391	0.236391	0.236391
Compound_102	Glucuronic acid	DBP	Urine	GC	-1.00831	1.99156e-09	0.368818	0.014199	0.291139	7.61503e-09	0.139248	0.00511085	-3.46332	0.26153	2.64863	2.77822	0.000634327	0.793914	0.9516	0.00863203	0.00590929	0.0731768	0.0731768	0.0731768	0.0731768	0.0612944	0.0612944	0.0612944	0.0612944
Compound_102	Glucuronic acid	Continuous MetS	Urine	GC	-0.0684635	4.24089e-10	0.118261	-0.000828716	0.276557	7.20686e-09	0.132285	0.00482739	-0.247556	0.0588451	0.893993	-0.17167	0.804698	0.953126	0.994557	0.372256	0.863848	0.00353961	0.00353961	0.00353961	0.00353961	-0.00940143	-0.00940143	-0.00940143	-0.00940143
Compound_102	Glucuronic acid	Serum triglycerides (Log)	Urine	GC	-1.04137	-8.24683e-09	0.300567	0.0165195	0.285087	7.46051e-09	0.136929	0.00500154	-3.65281	-1.1054	2.19506	3.30288	0.000320671	0.270132	0.810397	0.0291507	0.00110822	0.0780748	0.0780748	0.0780748	0.0780748	0.0661534	0.0661534	0.0661534	0.0661534
Compound_102	Glucuronic acid	HbA1c (Log)	Urine	GC	-1.87848	3.2397e-09	0.0688212	0.0321809	0.214138	5.59477e-09	0.10099	0.00373573	-8.77228	0.579059	0.681467	8.61435	4.06963e-16	0.563119	0.904154	0.496265	1.15769e-15	0.258054	0.258054	0.258054	0.258054	0.248334	0.248334	0.248334	0.248334
Compound_102	Glucuronic acid	Plasma glucose (Log)	Urine	GC	-1.2079	-2.18676e-09	0.342178	0.0173206	0.239671	6.24564e-09	0.114641	0.00418353	-5.0398	-0.350126	2.98478	4.1402	9.40529e-07	0.726563	0.912225	0.00314297	4.86626e-05	0.119971	0.119971	0.119971	0.119971	0.108542	0.108542	0.108542	0.108542
Compound_102	Glucuronic acid	BMI (Log)	Urine	GC	-1.03002	-3.74986e-09	0.206209	0.0169558	0.277377	7.25507e-09	0.132666	0.00486926	-3.71343	-0.51686	1.55434	3.48221	0.000255673	0.605742	0.904154	0.121454	0.000593288	0.0684191	0.0684191	0.0684191	0.0684191	0.0564757	0.0564757	0.0564757	0.0564757
Compound_102	Glucuronic acid	SCORE (Log)	Urine	GC	-4.17267	-3.12154e-09	0.607873	0.069465	0.0893963	2.3065e-09	0.0425909	0.00157142	-46.6761	-1.35337	14.2724	44.2053	3.90723e-115	0.177346	0.729638	4.93579e-33	1.70533e-110	0.921383	0.921383	0.921383	0.921383	0.920297	0.920297	0.920297	0.920297
Compound_134	m-Cresol	Plasma total cholesterol	Urine	GC	-1.34831	-3.03825e-08	-0.32303	0.0326714	0.257513	9.35334e-09	0.125913	0.00463496	-5.23589	-3.24831	-2.56551	7.0489	3.67712e-07	0.00133286	0.0639773	0.0109324	2.04586e-11	0.197987	0.197987	0.197987	0.197987	0.187616	0.187616	0.187616	0.187616
Compound_134	m-Cresol	Plasma HDL cholesterol	Urine	GC	0.287067	-1.21132e-08	-1.08446	0.0104966	0.262852	9.5546e-09	0.128374	0.00472432	1.09212	-1.26778	-8.44769	2.22182	0.275916	0.206152	0.780152	3.33731e-15	0.0272654	0.23812	0.23812	0.23812	0.23812	0.228226	0.228226	0.228226	0.228226
Compound_134	m-Cresol	Plasma LDL cholesterol	Urine	GC	-1.32825	-2.20261e-08	0.048009	0.0265879	0.263013	9.56048e-09	0.128453	0.00472722	-5.05011	-2.30387	0.373748	5.62441	8.9598e-07	0.0221184	0.35201	0.708934	5.35451e-08	0.137607	0.137607	0.137607	0.137607	0.126407	0.126407	0.126407	0.126407
Compound_134	m-Cresol	Waist circumference	Urine	GC	-1.79633	-8.02394e-09	0.846032	0.0233088	0.232136	8.44481e-09	0.113067	0.00418347	-7.73827	-0.950162	7.4826	5.57164	3.00331e-13	0.34301	0.889973	1.46621e-12	6.9157e-08	0.315499	0.315499	0.315499	0.315499	0.306723	0.306723	0.306723	0.306723
Compound_134	m-Cresol	SBP	Urine	GC	-1.97039	3.92522e-09	0.620936	0.0286507	0.259649	9.4457e-09	0.126467	0.0046793	-7.58866	0.415556	4.90985	6.12286	7.62368e-13	0.678116	0.904154	1.7105e-06	3.84719e-09	0.246447	0.246447	0.246447	0.246447	0.236786	0.236786	0.236786	0.236786
Compound_134	m-Cresol	DBP	Urine	GC	-0.898847	-2.50338e-08	0.347515	0.0154989	0.281596	1.02441e-08	0.137158	0.00507483	-3.19197	-2.44372	2.53369	3.05408	0.00160686	0.0152767	0.314264	0.0119408	0.00251885	0.0959768	0.0959768	0.0959768	0.0959768	0.0843868	0.0843868	0.0843868	0.0843868
Compound_134	m-Cresol	Continuous MetS	Urine	GC	-0.0345973	-8.81099e-09	0.110976	-0.000348202	0.269749	9.80531e-09	0.131742	0.00484828	-0.128257	-0.898594	0.842372	-0.0718196	0.898057	0.369805	0.891277	0.400451	0.942808	0.00699577	0.00699577	0.00699577	0.00699577	-0.00590039	-0.00590039	-0.00590039	-0.00590039
Compound_134	m-Cresol	Serum triglycerides (Log)	Urine	GC	-1.02631	-2.45808e-08	0.259941	0.0177226	0.276556	1.0045e-08	0.135224	0.00497772	-3.71103	-2.44705	1.9223	3.56038	0.000258449	0.015146	0.314264	0.0557933	0.00044918	0.0965382	0.0965382	0.0965382	0.0965382	0.0848555	0.0848555	0.0848555	0.0848555
Compound_134	m-Cresol	HbA1c (Log)	Urine	GC	-1.83531	-6.54817e-09	0.0697107	0.0326893	0.209629	7.57839e-09	0.100499	0.00376715	-8.75505	-0.864058	0.693646	8.67746	4.5634e-16	0.38846	0.891277	0.488607	7.63159e-16	0.259382	0.259382	0.259382	0.259382	0.249679	0.249679	0.249679	0.249679
Compound_134	m-Cresol	Plasma glucose (Log)	Urine	GC	-1.21334	-4.44772e-09	0.334246	0.0175533	0.234101	8.50952e-09	0.114332	0.00420757	-5.18296	-0.522676	2.92346	4.17183	4.76144e-07	0.601701	0.904154	0.00380576	4.27845e-05	0.120544	0.120544	0.120544	0.120544	0.109122	0.109122	0.109122	0.109122
Compound_134	m-Cresol	BMI (Log)	Urine	GC	-1.01628	-1.32303e-08	0.185774	0.0176138	0.270761	9.84994e-09	0.13188	0.00487955	-3.75342	-1.34319	1.40867	3.60972	0.000220088	0.180512	0.729638	0.160262	0.000374905	0.0744913	0.0744913	0.0744913	0.0744913	0.0626258	0.0626258	0.0626258	0.0626258
Compound_134	m-Cresol	SCORE (Log)	Urine	GC	-4.19198	-2.98972e-09	0.598773	0.0696311	0.0874692	3.10261e-09	0.0425199	0.00158219	-47.9252	-0.963612	14.0822	44.0094	2.09947e-117	0.336313	0.88614	2.01485e-32	4.05988e-110	0.921058	0.921058	0.921058	0.921058	0.919966	0.919966	0.919966	0.919966
Compound_146	4-Hydroxybenzeneacetic acid	Plasma total cholesterol	Urine	GC	-1.45296	-2.03538e-09	-0.288	0.0311954	0.265417	1.461e-08	0.131565	0.00475221	-5.47426	-0.139314	-2.18903	6.56439	1.13782e-07	0.889323	0.965303	0.0295921	3.38139e-10	0.161581	0.161581	0.161581	0.161581	0.15074	0.15074	0.15074	0.15074
Compound_146	4-Hydroxybenzeneacetic acid	Plasma HDL cholesterol	Urine	GC	0.219718	8.43842e-09	-1.09076	0.0094696	0.265514	1.46604e-08	0.131917	0.00475203	0.827519	0.575593	-8.26848	1.99275	0.408797	0.565451	0.904154	1.07094e-14	0.0474657	0.233918	0.233918	0.233918	0.233918	0.223969	0.223969	0.223969	0.223969
Compound_146	4-Hydroxybenzeneacetic acid	Plasma LDL cholesterol	Urine	GC	-1.37895	-7.71266e-09	0.0839514	0.0257281	0.267817	1.47875e-08	0.133061	0.00479324	-5.14886	-0.521565	0.630922	5.36758	5.60686e-07	0.602473	0.904154	0.528715	1.93922e-07	0.118829	0.118829	0.118829	0.118829	0.107385	0.107385	0.107385	0.107385
Compound_146	4-Hydroxybenzeneacetic acid	Waist circumference	Urine	GC	-1.80399	-6.49246e-09	0.866908	0.0231648	0.23437	1.29209e-08	0.115756	0.00420084	-7.69718	-0.502475	7.48912	5.51434	3.88299e-13	0.615806	0.904154	1.40867e-12	9.23598e-08	0.313598	0.313598	0.313598	0.313598	0.304798	0.304798	0.304798	0.304798
Compound_146	4-Hydroxybenzeneacetic acid	SBP	Urine	GC	-1.96502	2.68995e-09	0.611685	0.0287412	0.261862	1.44366e-08	0.129334	0.0046936	-7.50404	0.186329	4.7295	6.12349	1.2852e-12	0.852348	0.957112	3.89185e-06	3.83411e-09	0.246002	0.246002	0.246002	0.246002	0.236336	0.236336	0.236336	0.236336
Compound_146	4-Hydroxybenzeneacetic acid	DBP	Urine	GC	-0.999651	2.90134e-09	0.36689	0.0140909	0.287493	1.58496e-08	0.141993	0.005153	-3.47713	0.183055	2.58386	2.7345	0.000604063	0.854914	0.957112	0.0103778	0.00672552	0.0730386	0.0730386	0.0730386	0.0730386	0.0611545	0.0611545	0.0611545	0.0611545
Compound_146	4-Hydroxybenzeneacetic acid	Continuous MetS	Urine	GC	-0.0751211	3.41821e-09	0.111988	-0.000976354	0.272177	1.50283e-08	0.135228	0.00487127	-0.276001	0.227452	0.828142	-0.200431	0.782794	0.820273	0.957112	0.408445	0.84132	0.0037478	0.0037478	0.0037478	0.0037478	-0.00919054	-0.00919054	-0.00919054	-0.00919054
Compound_146	4-Hydroxybenzeneacetic acid	Serum triglycerides (Log)	Urine	GC	-1.14687	9.16307e-09	0.266953	0.0160804	0.282151	1.55311e-08	0.13986	0.00505183	-4.06473	0.58998	1.90871	3.18308	6.58643e-05	0.555778	0.904154	0.0575333	0.00165665	0.0746076	0.0746076	0.0746076	0.0746076	0.0626413	0.0626413	0.0626413	0.0626413
Compound_146	4-Hydroxybenzeneacetic acid	HbA1c (Log)	Urine	GC	-1.8284	-7.6353e-09	0.0899045	0.03259	0.211963	1.18129e-08	0.102919	0.00377286	-8.62604	-0.646351	0.873549	8.63802	1.07181e-15	0.518699	0.904154	0.383279	9.90381e-16	0.25832	0.25832	0.25832	0.25832	0.248604	0.248604	0.248604	0.248604
Compound_146	4-Hydroxybenzeneacetic acid	Plasma glucose (Log)	Urine	GC	-1.25047	7.08306e-09	0.323746	0.0170021	0.235811	1.30203e-08	0.11716	0.00422042	-5.30283	0.544	2.76329	4.02853	2.66426e-07	0.586966	0.904154	0.0061834	7.61889e-05	0.12063	0.12063	0.12063	0.12063	0.10921	0.10921	0.10921	0.10921
Compound_146	4-Hydroxybenzeneacetic acid	BMI (Log)	Urine	GC	-1.05333	-3.35154e-09	0.205666	0.017072	0.27401	1.51063e-08	0.135334	0.00491134	-3.84413	-0.221864	1.51969	3.47603	0.00015594	0.824614	0.957112	0.129938	0.000606423	0.0675517	0.0675517	0.0675517	0.0675517	0.0555972	0.0555972	0.0555972	0.0555972
Compound_146	4-Hydroxybenzeneacetic acid	SCORE (Log)	Urine	GC	-4.21149	2.43511e-09	0.597076	0.0693824	0.0883974	4.75562e-09	0.0433776	0.00158903	-47.6427	0.512049	13.7646	43.6634	6.77811e-117	0.609137	0.904154	2.10682e-31	1.89357e-109	0.920815	0.920815	0.920815	0.920815	0.919721	0.919721	0.919721	0.919721
Compound_148	3-Hydroxyhippuric acid, O,O'-bis-TMS	Plasma total cholesterol	Urine	GC	-1.4427	-5.92618e-09	-0.282013	0.0316057	0.26157	7.72431e-09	0.128872	0.00475165	-5.51554	-0.767211	-2.18832	6.65152	9.2516e-08	0.443736	0.899972	0.0296444	2.06095e-10	0.163633	0.163633	0.163633	0.163633	0.152818	0.152818	0.152818	0.152818
Compound_148	3-Hydroxyhippuric acid, O,O'-bis-TMS	Plasma HDL cholesterol	Urine	GC	0.278713	-1.1656e-08	-1.05344	0.0108194	0.261348	7.67969e-09	0.128561	0.00473304	1.06644	-1.51777	-8.1941	2.28594	0.287336	0.13044	0.705213	1.73095e-14	0.0231642	0.240394	0.240394	0.240394	0.240394	0.230529	0.230529	0.230529	0.230529
Compound_148	3-Hydroxyhippuric acid, O,O'-bis-TMS	Plasma LDL cholesterol	Urine	GC	-1.39387	-3.23636e-09	0.0736447	0.0256634	0.264793	7.78091e-09	0.130256	0.00479542	-5.26399	-0.415936	0.565385	5.35165	3.21904e-07	0.677843	0.904154	0.57236	2.09735e-07	0.118451	0.118451	0.118451	0.118451	0.107002	0.107002	0.107002	0.107002
Compound_148	3-Hydroxyhippuric acid, O,O'-bis-TMS	Waist circumference	Urine	GC	-1.82908	1.22259e-09	0.851975	0.0227945	0.23136	6.84037e-09	0.113571	0.00420707	-7.90577	0.178731	7.50171	5.41814	1.0458e-13	0.858304	0.957112	1.30369e-12	1.49395e-07	0.312951	0.312951	0.312951	0.312951	0.304143	0.304143	0.304143	0.304143
Compound_148	3-Hydroxyhippuric acid, O,O'-bis-TMS	SBP	Urine	GC	-1.93129	-8.60073e-09	0.631806	0.0295665	0.257695	7.619e-09	0.126498	0.00468596	-7.49446	-1.12885	4.99458	6.3096	1.36314e-12	0.260116	0.810018	1.15336e-06	1.38634e-09	0.249975	0.249975	0.249975	0.249975	0.240359	0.240359	0.240359	0.240359
Compound_148	3-Hydroxyhippuric acid, O,O'-bis-TMS	DBP	Urine	GC	-0.991794	6.16857e-10	0.371561	0.0141598	0.283683	8.38736e-09	0.139255	0.00515852	-3.49613	0.073546	2.6682	2.74494	0.000564634	0.941434	0.994557	0.00815921	0.00652185	0.0729273	0.0729273	0.0729273	0.0729273	0.0610418	0.0610418	0.0610418	0.0610418
Compound_148	3-Hydroxyhippuric acid, O,O'-bis-TMS	Continuous MetS	Urine	GC	-0.077244	4.54431e-09	0.111228	-0.00120946	0.268883	7.90112e-09	0.132268	0.00486951	-0.287277	0.575148	0.840925	-0.248374	0.774158	0.565751	0.904154	0.401259	0.804066	0.0049496	0.0049496	0.0049496	0.0049496	-0.00797313	-0.00797313	-0.00797313	-0.00797313
Compound_148	3-Hydroxyhippuric acid, O,O'-bis-TMS	Serum triglycerides (Log)	Urine	GC	-1.14335	9.36601e-09	0.269224	0.0156784	0.277831	8.20454e-09	0.136884	0.00504706	-4.11525	1.14156	1.9668	3.10643	5.3759e-05	0.254812	0.810018	0.0503982	0.00212958	0.078396	0.078396	0.078396	0.078396	0.0664787	0.0664787	0.0664787	0.0664787
Compound_148	3-Hydroxyhippuric acid, O,O'-bis-TMS	HbA1c (Log)	Urine	GC	-1.86777	6.36232e-09	0.0638753	0.0316809	0.209197	6.01088e-09	0.100786	0.00376517	-8.9283	1.05847	0.633772	8.41419	1.43609e-16	0.290958	0.832397	0.526862	4.29764e-15	0.260585	0.260585	0.260585	0.260585	0.250898	0.250898	0.250898	0.250898
Compound_148	3-Hydroxyhippuric acid, O,O'-bis-TMS	Plasma glucose (Log)	Urine	GC	-1.24425	5.63545e-09	0.328649	0.0168373	0.232906	6.84393e-09	0.11457	0.00421795	-5.34227	0.823422	2.86853	3.99182	2.19627e-07	0.411117	0.891277	0.00450567	8.81046e-05	0.12208	0.12208	0.12208	0.12208	0.110679	0.110679	0.110679	0.110679
Compound_148	3-Hydroxyhippuric acid, O,O'-bis-TMS	BMI (Log)	Urine	GC	-1.06617	5.91101e-10	0.198026	0.0168841	0.270388	7.99428e-09	0.132729	0.00491677	-3.9431	0.0739405	1.49196	3.43399	0.000106304	0.941121	0.994557	0.137057	0.00070338	0.0673773	0.0673773	0.0673773	0.0673773	0.0554206	0.0554206	0.0554206	0.0554206
Compound_148	3-Hydroxyhippuric acid, O,O'-bis-TMS	SCORE (Log)	Urine	GC	-4.20361	1.61947e-10	0.60131	0.069471	0.0874442	2.81769e-09	0.0427246	0.00158976	-48.0719	0.0574749	14.0741	43.6991	1.14506e-117	0.95422	0.994557	2.13929e-32	1.61489e-109	0.920721	0.920721	0.920721	0.920721	0.919625	0.919625	0.919625	0.919625
Compound_156	Tartaric acid	Plasma total cholesterol	Urine	GC	-1.45854	-4.53298e-09	-0.277861	0.031859	0.260272	4.09195e-09	0.128671	0.00474949	-5.60392	-1.10778	-2.15946	6.70788	5.91837e-08	0.269105	0.810397	0.0318399	1.49289e-10	0.165923	0.165923	0.165923	0.165923	0.155138	0.155138	0.155138	0.155138
Compound_156	Tartaric acid	Plasma HDL cholesterol	Urine	GC	0.246074	6.87891e-09	-1.09563	0.008683	0.26015	4.07192e-09	0.128411	0.00473285	0.945894	1.68935	-8.53223	1.83462	0.345191	0.092501	0.619542	1.91702e-15	0.0678475	0.242182	0.242182	0.242182	0.242182	0.23234	0.23234	0.23234	0.23234
Compound_156	Tartaric acid	Plasma LDL cholesterol	Urine	GC	-1.40307	-8.32112e-09	0.0949813	0.0267886	0.261661	4.09557e-09	0.129157	0.00476033	-5.36217	-2.03174	0.735395	5.62747	1.99162e-07	0.0433248	0.445626	0.462845	5.27166e-08	0.133279	0.133279	0.133279	0.133279	0.122023	0.122023	0.122023	0.122023
Compound_156	Tartaric acid	Waist circumference	Urine	GC	-1.82773	8.43762e-09	0.828002	0.0215008	0.227858	3.58787e-09	0.112204	0.00416294	-8.02136	2.35171	7.37945	5.16482	5.01383e-14	0.0195175	0.349324	2.75545e-12	5.14697e-07	0.328723	0.328723	0.328723	0.328723	0.320117	0.320117	0.320117	0.320117
Compound_156	Tartaric acid	SBP	Urine	GC	-1.95498	-4.29365e-09	0.630269	0.0295625	0.256839	4.04421e-09	0.126475	0.00469243	-7.6117	-1.06168	4.98335	6.30005	6.60925e-13	0.289477	0.832397	1.21554e-06	1.46133e-09	0.249505	0.249505	0.249505	0.249505	0.239884	0.239884	0.239884	0.239884
Compound_156	Tartaric acid	DBP	Urine	GC	-0.989675	-1.3199e-09	0.376702	0.0144293	0.282603	4.44988e-09	0.139162	0.00516312	-3.502	-0.296615	2.70694	2.79468	0.000552952	0.767024	0.939693	0.00729127	0.00562592	0.0732543	0.0732543	0.0732543	0.0732543	0.061373	0.061373	0.061373	0.061373
Compound_156	Tartaric acid	Continuous MetS	Urine	GC	-0.0644898	-5.23307e-10	0.120703	-0.000739073	0.268149	4.19712e-09	0.13236	0.00487837	-0.2405	-0.124682	0.911935	-0.1515	0.810156	0.900884	0.968114	0.362754	0.879714	0.00359173	0.00359173	0.00359173	0.00359173	-0.00934864	-0.00934864	-0.00934864	-0.00934864
Compound_156	Tartaric acid	Serum triglycerides (Log)	Urine	GC	-1.1166	5.96377e-10	0.28317	0.0163618	0.277598	4.36434e-09	0.137237	0.00506565	-4.02236	0.136648	2.06337	3.22995	7.79782e-05	0.891428	0.965303	0.0401901	0.00141748	0.0732938	0.0732938	0.0732938	0.0732938	0.0613105	0.0613105	0.0613105	0.0613105
Compound_156	Tartaric acid	HbA1c (Log)	Urine	GC	-1.85521	-4.70119e-09	0.0898891	0.0330878	0.208191	3.2285e-09	0.100508	0.00376525	-8.9111	-1.45615	0.894348	8.78769	1.61153e-16	0.14672	0.705213	0.372075	3.67322e-16	0.263784	0.263784	0.263784	0.263784	0.254139	0.254139	0.254139	0.254139
Compound_156	Tartaric acid	Plasma glucose (Log)	Urine	GC	-1.22844	-9.21511e-10	0.34128	0.0174664	0.23242	3.63788e-09	0.114724	0.00422836	-5.28541	-0.25331	2.9748	4.13077	2.90051e-07	0.800254	0.952369	0.00324301	5.05571e-05	0.119748	0.119748	0.119748	0.119748	0.108316	0.108316	0.108316	0.108316
Compound_156	Tartaric acid	BMI (Log)	Urine	GC	-1.06606	6.20525e-09	0.179866	0.0159072	0.268174	4.22269e-09	0.132057	0.00489952	-3.97526	1.4695	1.36203	3.24668	9.37037e-05	0.14304	0.705213	0.174497	0.00133864	0.0758836	0.0758836	0.0758836	0.0758836	0.064036	0.064036	0.064036	0.064036
Compound_156	Tartaric acid	SCORE (Log)	Urine	GC	-4.20305	-3.1275e-10	0.602313	0.069538	0.0868858	1.32469e-09	0.0426283	0.00159544	-48.3744	-0.236094	14.1294	43.5854	3.29502e-118	0.813583	0.957112	1.42092e-32	2.68306e-109	0.92074	0.92074	0.92074	0.92074	0.919644	0.919644	0.919644	0.919644
Compound_164	D-Gluconate	Plasma total cholesterol	Urine	GC	-1.45776	-3.94357e-09	-0.289185	0.0312411	0.261088	1.8212e-08	0.129025	0.0047513	-5.5834	-0.216537	-2.24131	6.57527	6.56801e-08	0.82876	0.957112	0.0259523	3.17937e-10	0.161681	0.161681	0.161681	0.161681	0.15084	0.15084	0.15084	0.15084
Compound_164	D-Gluconate	Plasma HDL cholesterol	Urine	GC	0.262081	-3.2094e-08	-1.05043	0.010895	0.260137	1.80496e-08	0.128304	0.00471767	1.00747	-1.7781	-8.18703	2.30941	0.314762	0.0767028	0.56867	1.81154e-14	0.0218041	0.243178	0.243178	0.243178	0.243178	0.233349	0.233349	0.233349	0.233349
Compound_164	D-Gluconate	Plasma LDL cholesterol	Urine	GC	-1.4044	2.87975e-09	0.0660381	0.0252962	0.264134	1.8327e-08	0.130276	0.00479017	-5.31699	0.157132	0.506909	5.28086	2.48601e-07	0.875278	0.962138	0.612702	2.96552e-07	0.117885	0.117885	0.117885	0.117885	0.106429	0.106429	0.106429	0.106429
Compound_164	D-Gluconate	Waist circumference	Urine	GC	-1.83657	2.27926e-08	0.837828	0.02214	0.229676	1.60424e-08	0.113062	0.00418496	-7.99637	1.42077	7.41033	5.29036	5.88038e-14	0.156714	0.705213	2.28249e-12	2.8032e-07	0.318735	0.318735	0.318735	0.318735	0.31	0.31	0.31	0.31
Compound_164	D-Gluconate	SBP	Urine	GC	-1.95893	5.87677e-09	0.612809	0.0286577	0.257543	1.79888e-08	0.12678	0.00469274	-7.60623	0.32669	4.83363	6.10681	6.83728e-13	0.744195	0.923828	2.42791e-06	4.19575e-09	0.246234	0.246234	0.246234	0.246234	0.236571	0.236571	0.236571	0.236571
Compound_164	D-Gluconate	DBP	Urine	GC	-0.98979	-4.65403e-10	0.372955	0.0142265	0.282814	1.9754e-08	0.139221	0.00515321	-3.49979	-0.02356	2.67888	2.7607	0.000557334	0.981224	0.995922	0.00791112	0.00622484	0.0729081	0.0729081	0.0729081	0.0729081	0.0610223	0.0610223	0.0610223	0.0610223
Compound_164	D-Gluconate	Continuous MetS	Urine	GC	-0.0726522	1.62855e-08	0.107352	-0.00136314	0.267876	1.85866e-08	0.132122	0.00485803	-0.271216	0.876195	0.812521	-0.280596	0.786467	0.381834	0.891277	0.417329	0.779272	0.00682544	0.00682544	0.00682544	0.00682544	-0.00607293	-0.00607293	-0.00607293	-0.00607293
Compound_164	D-Gluconate	Serum triglycerides (Log)	Urine	GC	-1.12726	2.17547e-08	0.269415	0.0157428	0.277018	1.93232e-08	0.136897	0.00504119	-4.06925	1.12583	1.96801	3.12284	6.46841e-05	0.261399	0.810018	0.0502578	0.00201893	0.078255	0.078255	0.078255	0.078255	0.0663359	0.0663359	0.0663359	0.0663359
Compound_164	D-Gluconate	HbA1c (Log)	Urine	GC	-1.85074	-4.25507e-09	0.0782474	0.0324006	0.20911	1.45379e-08	0.100984	0.00377669	-8.85057	-0.292687	0.774852	8.57911	2.4156e-16	0.770027	0.939693	0.439226	1.46006e-15	0.257245	0.257245	0.257245	0.257245	0.247515	0.247515	0.247515	0.247515
Compound_164	D-Gluconate	Plasma glucose (Log)	Urine	GC	-1.21058	-3.55658e-08	0.36377	0.0184826	0.230135	1.59679e-08	0.113507	0.00417358	-5.26031	-2.22733	3.20483	4.42847	3.27722e-07	0.0268897	0.35201	0.00154222	1.46487e-05	0.138016	0.138016	0.138016	0.138016	0.126821	0.126821	0.126821	0.126821
Compound_164	D-Gluconate	BMI (Log)	Urine	GC	-1.06908	9.54113e-09	0.192241	0.0166167	0.269412	1.88179e-08	0.132623	0.00490901	-3.96818	0.507025	1.44953	3.38494	9.63514e-05	0.612615	0.904154	0.14853	0.00083474	0.068379	0.068379	0.068379	0.068379	0.0564352	0.0564352	0.0564352	0.0564352
Compound_164	D-Gluconate	SCORE (Log)	Urine	GC	-4.19895	-6.65652e-09	0.606472	0.0696926	0.0867168	5.87749e-09	0.0426092	0.00158428	-48.4214	-1.13255	14.2334	43.9901	2.71694e-118	0.258655	0.810018	6.58747e-33	4.42233e-110	0.921186	0.921186	0.921186	0.921186	0.920096	0.920096	0.920096	0.920096
Compound_17	Catechol	Plasma total cholesterol	Urine	GC	-1.4783	4.8622e-08	-0.300388	0.0305121	0.262417	7.75877e-08	0.128959	0.00480567	-5.63339	0.626671	-2.32933	6.3492	5.09346e-08	0.531491	0.904154	0.0207011	1.12784e-09	0.162928	0.162928	0.162928	0.162928	0.152104	0.152104	0.152104	0.152104
Compound_17	Catechol	Plasma HDL cholesterol	Urine	GC	0.232912	3.49924e-08	-1.07956	0.00940408	0.263232	7.74673e-08	0.129184	0.00480707	0.884817	0.451705	-8.35675	1.9563	0.377176	0.651906	0.904154	6.04005e-15	0.0516346	0.233496	0.233496	0.233496	0.233496	0.223542	0.223542	0.223542	0.223542
Compound_17	Catechol	Plasma LDL cholesterol	Urine	GC	-1.40823	1.41316e-08	0.0656186	0.0252156	0.265579	7.81581e-08	0.130336	0.00484993	-5.30251	0.180808	0.503458	5.19917	2.66844e-07	0.856677	0.957112	0.615122	4.40437e-07	0.117916	0.117916	0.117916	0.117916	0.10646	0.10646	0.10646	0.10646
Compound_17	Catechol	Waist circumference	Urine	GC	-1.78112	-1.14879e-07	0.875342	0.0242901	0.230636	6.79094e-08	0.112983	0.00422477	-7.72264	-1.69165	7.74755	5.74946	3.31203e-13	0.0920439	0.619542	2.83384e-13	2.78036e-08	0.321159	0.321159	0.321159	0.321159	0.312456	0.312456	0.312456	0.312456
Compound_17	Catechol	SBP	Urine	GC	-1.95511	-2.54236e-09	0.61747	0.0288835	0.25914	7.63021e-08	0.126946	0.00474689	-7.54459	-0.0333196	4.86403	6.08471	1.00103e-12	0.973448	0.995922	2.11244e-06	4.72707e-09	0.245894	0.245894	0.245894	0.245894	0.236226	0.236226	0.236226	0.236226
Compound_17	Catechol	DBP	Urine	GC	-0.979908	-2.61342e-08	0.37746	0.0145282	0.284445	8.3753e-08	0.139342	0.00521042	-3.44498	-0.312039	2.70886	2.7883	0.000676712	0.755289	0.933576	0.00725043	0.00573431	0.0732915	0.0732915	0.0732915	0.0732915	0.0614106	0.0614106	0.0614106	0.0614106
Compound_17	Catechol	Continuous MetS	Urine	GC	-0.0497367	-3.94818e-08	0.125946	-0.000336946	0.269648	7.93558e-08	0.132333	0.00492425	-0.18445	-0.497529	0.951735	-0.0684259	0.853822	0.619289	0.904154	0.342226	0.945506	0.00459134	0.00459134	0.00459134	0.00459134	-0.00833605	-0.00833605	-0.00833605	-0.00833605
Compound_17	Catechol	Serum triglycerides (Log)	Urine	GC	-1.15222	9.36198e-08	0.268913	0.015307	0.278621	8.23787e-08	0.136922	0.00510242	-4.13544	1.13646	1.96399	2.99996	4.95415e-05	0.256938	0.810018	0.0507252	0.0029948	0.07835	0.07835	0.07835	0.07835	0.0664321	0.0664321	0.0664321	0.0664321
Compound_17	Catechol	HbA1c (Log)	Urine	GC	-1.83993	-3.3809e-08	0.0811558	0.0326764	0.210007	6.05399e-08	0.10096	0.0038156	-8.76126	-0.558458	0.803844	8.5639	4.37872e-16	0.577077	0.904154	0.422321	1.61357e-15	0.257978	0.257978	0.257978	0.257978	0.248257	0.248257	0.248257	0.248257
Compound_17	Catechol	Plasma glucose (Log)	Urine	GC	-1.21444	-3.74409e-08	0.344878	0.0177763	0.233719	6.87821e-08	0.1147	0.00426813	-5.19614	-0.544341	3.00677	4.1649	4.46911e-07	0.586732	0.904154	0.00293229	4.40117e-05	0.120632	0.120632	0.120632	0.120632	0.109211	0.109211	0.109211	0.109211
Compound_17	Catechol	BMI (Log)	Urine	GC	-1.02202	-1.09743e-07	0.219355	0.018265	0.270074	7.95215e-08	0.132302	0.00494717	-3.78422	-1.38005	1.65798	3.692	0.000195934	0.16889	0.729638	0.0986608	0.000276904	0.074885	0.074885	0.074885	0.074885	0.0630246	0.0630246	0.0630246	0.0630246
Compound_17	Catechol	SCORE (Log)	Urine	GC	-4.21411	2.64162e-08	0.597731	0.0691712	0.0874071	2.65093e-08	0.0425886	0.00160502	-48.2125	0.996489	14.035	43.0967	6.413e-118	0.320123	0.872008	2.85649e-32	2.40789e-108	0.921081	0.921081	0.921081	0.921081	0.91999	0.91999	0.91999	0.91999
Compound_185	Guaiacol	Plasma total cholesterol	Urine	GC	-1.45559	4.27638e-08	-0.295539	0.0309288	0.261605	1.94425e-07	0.129356	0.00478545	-5.56406	0.21995	-2.2847	6.46308	7.24378e-08	0.826104	0.957112	0.0232341	5.98137e-10	0.161686	0.161686	0.161686	0.161686	0.150846	0.150846	0.150846	0.150846
Compound_185	Guaiacol	Plasma HDL cholesterol	Urine	GC	0.242842	-3.32128e-08	-1.0707	0.00997917	0.262377	1.94015e-07	0.129485	0.00478295	0.925548	-0.171187	-8.26897	2.0864	0.355647	0.864227	0.957112	1.06755e-14	0.0380393	0.232916	0.232916	0.232916	0.232916	0.222954	0.222954	0.222954	0.222954
Compound_185	Guaiacol	Plasma LDL cholesterol	Urine	GC	-1.40539	-2.57286e-08	0.0701984	0.0255001	0.264625	1.95677e-07	0.130594	0.00482394	-5.31085	-0.131485	0.537531	5.28616	2.56177e-07	0.895506	0.965939	0.591418	2.89001e-07	0.117857	0.117857	0.117857	0.117857	0.106401	0.106401	0.106401	0.106401
Compound_185	Guaiacol	Waist circumference	Urine	GC	-1.83861	-1.34744e-07	0.865539	0.023467	0.230831	1.71668e-07	0.113758	0.00422648	-7.96521	-0.784912	7.60856	5.55238	7.1712e-14	0.433299	0.893266	6.73901e-13	7.62372e-08	0.314662	0.314662	0.314662	0.314662	0.305876	0.305876	0.305876	0.305876
Compound_185	Guaiacol	SBP	Urine	GC	-1.95599	1.00151e-09	0.616914	0.0288484	0.258127	1.91967e-07	0.127211	0.00472627	-7.57765	0.00521706	4.84955	6.10384	8.16097e-13	0.995842	0.999031	2.25735e-06	4.2637e-09	0.245891	0.245891	0.245891	0.245891	0.236222	0.236222	0.236222	0.236222
Compound_185	Guaiacol	DBP	Urine	GC	-1.00791	-1.84588e-07	0.388321	0.0149934	0.282926	2.10411e-07	0.139432	0.00518034	-3.56245	-0.877277	2.78502	2.89428	0.000445118	0.381236	0.891277	0.00579075	0.00415934	0.075945	0.075945	0.075945	0.075945	0.0640982	0.0640982	0.0640982	0.0640982
Compound_185	Guaiacol	Continuous MetS	Urine	GC	-0.0710091	-6.90628e-08	0.124645	-0.000534216	0.268745	1.98724e-07	0.132627	0.00489904	-0.264225	-0.347531	0.939816	-0.109045	0.791842	0.728509	0.912225	0.348294	0.913261	0.00404541	0.00404541	0.00404541	0.00404541	-0.00888907	-0.00888907	-0.00888907	-0.00888907
Compound_185	Guaiacol	Serum triglycerides (Log)	Urine	GC	-1.09286	2.44145e-07	0.264919	0.0154197	0.277488	2.06229e-07	0.137209	0.00507599	-3.93841	1.18385	1.93077	3.03778	0.000108518	0.237684	0.810018	0.05473	0.00265604	0.0787842	0.0787842	0.0787842	0.0787842	0.066872	0.066872	0.066872	0.066872
Compound_185	Guaiacol	HbA1c (Log)	Urine	GC	-1.84425	7.54071e-08	0.0688911	0.0319197	0.20952	1.51353e-07	0.101201	0.00378983	-8.80226	0.498221	0.680734	8.42246	3.33354e-16	0.618806	0.904154	0.496727	4.07237e-15	0.257772	0.257772	0.257772	0.257772	0.248048	0.248048	0.248048	0.248048
Compound_185	Guaiacol	Plasma glucose (Log)	Urine	GC	-1.25059	-2.34562e-07	0.357433	0.0183059	0.232085	1.71616e-07	0.114536	0.00423076	-5.38849	-1.36678	3.12072	4.32687	1.74915e-07	0.173022	0.729638	0.00203398	2.25231e-05	0.126567	0.126567	0.126567	0.126567	0.115224	0.115224	0.115224	0.115224
Compound_185	Guaiacol	BMI (Log)	Urine	GC	-1.08107	-1.71367e-07	0.213617	0.0176595	0.269689	2.00566e-07	0.132909	0.00493797	-4.00859	-0.854417	1.60725	3.57626	8.2151e-05	0.393748	0.891277	0.109349	0.000423428	0.0702561	0.0702561	0.0702561	0.0702561	0.0583363	0.0583363	0.0583363	0.0583363
Compound_185	Guaiacol	SCORE (Log)	Urine	GC	-4.19995	4.56421e-08	0.598138	0.06931	0.0869211	6.66073e-08	0.0427582	0.00159617	-48.3191	0.685241	13.9889	43.4227	4.13583e-118	0.493923	0.904154	4.01748e-32	5.55835e-109	0.920891	0.920891	0.920891	0.920891	0.919797	0.919797	0.919797	0.919797
Compound_19	Glyceryl-glycoside TMS ether	Plasma total cholesterol	Urine	GC	-1.45936	-6.81337e-11	-0.291915	0.0311092	0.276498	1.75808e-08	0.130968	0.00473789	-5.27804	-0.00387547	-2.22891	6.56604	2.99655e-07	0.996911	0.999031	0.0267787	3.35004e-10	0.161511	0.161511	0.161511	0.161511	0.150669	0.150669	0.150669	0.150669
Compound_19	Glyceryl-glycoside TMS ether	Plasma HDL cholesterol	Urine	GC	0.363708	-2.21166e-08	-1.04187	0.00920655	0.277059	1.7539e-08	0.130502	0.00472253	1.31274	-1.261	-7.98356	1.94949	0.190572	0.208582	0.780152	6.6545e-14	0.0524467	0.238064	0.238064	0.238064	0.238064	0.228169	0.228169	0.228169	0.228169
Compound_19	Glyceryl-glycoside TMS ether	Plasma LDL cholesterol	Urine	GC	-1.46076	1.08598e-08	0.052612	0.0257013	0.280159	1.77352e-08	0.131962	0.00477537	-5.21404	0.612329	0.398691	5.38205	4.09973e-07	0.540922	0.904154	0.690489	1.80568e-07	0.119221	0.119221	0.119221	0.119221	0.107782	0.107782	0.107782	0.107782
Compound_19	Glyceryl-glycoside TMS ether	Waist circumference	Urine	GC	-1.85971	6.64317e-09	0.844436	0.023071	0.243773	1.54649e-08	0.115132	0.0041871	-7.62885	0.429563	7.33453	5.51002	5.94181e-13	0.667909	0.904154	3.62092e-12	9.43869e-08	0.313399	0.313399	0.313399	0.313399	0.304596	0.304596	0.304596	0.304596
Compound_19	Glyceryl-glycoside TMS ether	SBP	Urine	GC	-1.9562	2.09998e-11	0.616969	0.0288532	0.272348	1.72778e-08	0.128628	0.00467793	-7.18271	0.00121542	4.79655	6.16794	9.04812e-12	0.999031	0.999031	2.87458e-06	3.01268e-09	0.24589	0.24589	0.24589	0.24589	0.236222	0.236222	0.236222	0.236222
Compound_19	Glyceryl-glycoside TMS ether	DBP	Urine	GC	-0.896657	-1.81589e-08	0.398983	0.0137325	0.298418	1.89317e-08	0.14094	0.00512571	-3.0047	-0.959183	2.83087	2.67914	0.00294771	0.338456	0.88614	0.00504605	0.00790514	0.0765367	0.0765367	0.0765367	0.0765367	0.0646974	0.0646974	0.0646974	0.0646974
Compound_19	Glyceryl-glycoside TMS ether	Continuous MetS	Urine	GC	-0.0301771	-6.44477e-09	0.128204	-0.00101108	0.284737	1.8025e-08	0.134118	0.00485339	-0.105982	-0.357547	0.955906	-0.208325	0.915688	0.721009	0.912225	0.340119	0.835159	0.00407584	0.00407584	0.00407584	0.00407584	-0.00885824	-0.00885824	-0.00885824	-0.00885824
Compound_19	Glyceryl-glycoside TMS ether	Serum triglycerides (Log)	Urine	GC	-1.07121	-8.70208e-09	0.297872	0.0162233	0.294001	1.86937e-08	0.139259	0.00503782	-3.64355	-0.465508	2.13898	3.22031	0.000331778	0.642004	0.904154	0.0334816	0.00146387	0.0740841	0.0740841	0.0740841	0.0740841	0.062111	0.062111	0.062111	0.062111
Compound_19	Glyceryl-glycoside TMS ether	HbA1c (Log)	Urine	GC	-1.9133	1.14436e-08	0.0588991	0.0325851	0.221598	1.37172e-08	0.102193	0.00375434	-8.63413	0.834251	0.57635	8.6793	1.01609e-15	0.405009	0.891277	0.564945	7.5394e-16	0.259219	0.259219	0.259219	0.259219	0.249514	0.249514	0.249514	0.249514
Compound_19	Glyceryl-glycoside TMS ether	Plasma glucose (Log)	Urine	GC	-1.10105	-2.39284e-08	0.37243	0.016628	0.245636	1.55497e-08	0.115701	0.00418691	-4.48246	-1.53883	3.21891	3.97143	1.16194e-05	0.125214	0.705213	0.00147156	9.54647e-05	0.128438	0.128438	0.128438	0.128438	0.117119	0.117119	0.117119	0.117119
Compound_19	Glyceryl-glycoside TMS ether	BMI (Log)	Urine	GC	-1.0256	-7.55961e-09	0.210017	0.0167339	0.284885	1.80731e-08	0.134548	0.00489326	-3.60004	-0.41828	1.56091	3.4198	0.000388377	0.676126	0.904154	0.119897	0.000739246	0.0680523	0.0680523	0.0680523	0.0680523	0.0561043	0.0561043	0.0561043	0.0561043
Compound_19	Glyceryl-glycoside TMS ether	SCORE (Log)	Urine	GC	-4.20156	-2.79615e-10	0.602039	0.0694734	0.0924469	5.91178e-09	0.0437307	0.00158891	-45.4483	-0.0472979	13.767	43.724	7.44652e-113	0.962319	0.994557	2.0705e-31	1.44476e-109	0.920721	0.920721	0.920721	0.920721	0.919625	0.919625	0.919625	0.919625
Compound_198	Citramalate	Plasma total cholesterol	Urine	GC	-1.46869	1.50663e-08	-0.289957	0.0310736	0.262993	5.53757e-08	0.128576	0.00471492	-5.58454	0.272074	-2.25514	6.59049	6.5302e-08	0.785807	0.946914	0.0250575	2.91662e-10	0.161779	0.161779	0.161779	0.161779	0.15094	0.15094	0.15094	0.15094
Compound_198	Citramalate	Plasma HDL cholesterol	Urine	GC	0.263818	-3.33648e-08	-1.07717	0.00994328	0.263236	5.56558e-08	0.128575	0.0047116	1.00221	-0.599485	-8.37773	2.11038	0.31729	0.549437	0.904154	5.26906e-15	0.0359011	0.234011	0.234011	0.234011	0.234011	0.224063	0.224063	0.224063	0.224063
Compound_198	Citramalate	Plasma LDL cholesterol	Urine	GC	-1.3952	-1.45152e-08	0.0664663	0.0254367	0.265653	5.61668e-08	0.129756	0.00475486	-5.25195	-0.258431	0.512242	5.34961	3.41282e-07	0.796305	0.9516	0.608971	2.1185e-07	0.118046	0.118046	0.118046	0.118046	0.106592	0.106592	0.106592	0.106592
Compound_198	Citramalate	Waist circumference	Urine	GC	-1.84871	3.83836e-08	0.85939	0.0228032	0.232114	4.89193e-08	0.113021	0.00416507	-7.96465	0.78463	7.60382	5.47488	7.1966e-14	0.433464	0.893266	6.93995e-13	1.12584e-07	0.314661	0.314661	0.314661	0.314661	0.305874	0.305874	0.305874	0.305874
Compound_198	Citramalate	SBP	Urine	GC	-1.93886	-2.85535e-08	0.613049	0.0289216	0.259411	5.46722e-08	0.126312	0.00465488	-7.4741	-0.522268	4.85346	6.21318	1.54475e-12	0.601978	0.904154	2.21733e-06	2.35424e-09	0.246768	0.246768	0.246768	0.246768	0.237112	0.237112	0.237112	0.237112
Compound_198	Citramalate	DBP	Urine	GC	-0.974563	-2.56109e-08	0.36908	0.0142729	0.284856	6.00348e-08	0.138701	0.00511146	-3.42125	-0.426601	2.66097	2.79234	0.000735498	0.670062	0.904154	0.00833117	0.0056655	0.0736263	0.0736263	0.0736263	0.0736263	0.0617497	0.0617497	0.0617497	0.0617497
Compound_198	Citramalate	Continuous MetS	Urine	GC	-0.107815	8.10541e-08	0.128136	-0.00108179	0.268707	5.68125e-08	0.131247	0.00480952	-0.401238	1.42669	0.976296	-0.224927	0.688616	0.155018	0.705213	0.329939	0.822235	0.0122284	0.0122284	0.0122284	0.0122284	-0.000599784	-0.000599784	-0.000599784	-0.000599784
Compound_198	Citramalate	Serum triglycerides (Log)	Urine	GC	-1.17493	9.81757e-08	0.298451	0.0162165	0.278137	5.85645e-08	0.13598	0.00498643	-4.22427	1.67637	2.19482	3.25213	3.44552e-05	0.0950129	0.621903	0.0291684	0.00131584	0.0843109	0.0843109	0.0843109	0.0843109	0.0724701	0.0724701	0.0724701	0.0724701
Compound_198	Citramalate	HbA1c (Log)	Urine	GC	-1.87944	5.07482e-08	0.0822329	0.0320811	0.209884	4.33883e-08	0.100344	0.00372844	-8.95463	1.16963	0.819511	8.60443	1.20358e-16	0.243367	0.810018	0.413347	1.23585e-15	0.26138	0.26138	0.26138	0.26138	0.251703	0.251703	0.251703	0.251703
Compound_198	Citramalate	Plasma glucose (Log)	Urine	GC	-1.26584	6.99849e-08	0.346181	0.0170916	0.232936	4.92495e-08	0.113775	0.00416927	-5.43428	1.42103	3.04267	4.09943	1.39402e-07	0.156658	0.705213	0.0026161	5.73792e-05	0.127134	0.127134	0.127134	0.127134	0.115798	0.115798	0.115798	0.115798
Compound_198	Citramalate	BMI (Log)	Urine	GC	-1.09121	4.4327e-08	0.205176	0.0168261	0.271263	5.71701e-08	0.132083	0.00486755	-4.02269	0.775353	1.55339	3.45678	7.76859e-05	0.438914	0.896505	0.121682	0.000649148	0.0697455	0.0697455	0.0697455	0.0697455	0.0578191	0.0578191	0.0578191	0.0578191
Compound_198	Citramalate	SCORE (Log)	Urine	GC	-4.21035	1.10793e-08	0.602964	0.0694694	0.0876502	1.82246e-08	0.0425395	0.00157678	-48.0359	0.607928	14.1742	44.0578	1.32877e-117	0.543871	0.904154	1.02038e-32	3.27656e-110	0.920855	0.920855	0.920855	0.920855	0.91976	0.91976	0.91976	0.91976
Compound_20	Niacin	Plasma total cholesterol	Urine	GC	-1.43591	7.12981e-08	-0.307498	0.0289123	0.260357	4.99939e-08	0.128275	0.00493988	-5.51514	1.42614	-2.39718	5.85284	9.27017e-08	0.155173	0.705213	0.0173138	1.63739e-08	0.168798	0.168798	0.168798	0.168798	0.15805	0.15805	0.15805	0.15805
Compound_20	Niacin	Plasma HDL cholesterol	Urine	GC	0.253734	2.1741e-08	-1.07833	0.00916261	0.262256	5.01229e-08	0.128969	0.00496108	0.967508	0.433754	-8.36115	1.8469	0.334302	0.664872	0.904154	5.8696e-15	0.0660408	0.233443	0.233443	0.233443	0.233443	0.223488	0.223488	0.223488	0.223488
Compound_20	Niacin	Plasma LDL cholesterol	Urine	GC	-1.38716	4.42868e-08	0.0580879	0.0240145	0.264164	5.04877e-08	0.129907	0.00499718	-5.25114	0.87718	0.447149	4.8056	3.42636e-07	0.3813	0.891277	0.655187	2.77842e-06	0.12072	0.12072	0.12072	0.12072	0.109301	0.109301	0.109301	0.109301
Compound_20	Niacin	Waist circumference	Urine	GC	-1.83398	-2.3246e-08	0.859263	0.0236187	0.230953	4.41679e-08	0.113328	0.00438683	-7.94094	-0.526311	7.58208	5.38399	8.36695e-14	0.599171	0.904154	7.94051e-13	1.76949e-07	0.31367	0.31367	0.31367	0.31367	0.304871	0.304871	0.304871	0.304871
Compound_20	Niacin	SBP	Urine	GC	-1.93486	5.85389e-08	0.603947	0.0270327	0.257299	4.92065e-08	0.126256	0.00488728	-7.5199	1.18966	4.78349	5.53125	1.16566e-12	0.235387	0.810018	3.05009e-06	8.48219e-08	0.250424	0.250424	0.250424	0.250424	0.240814	0.240814	0.240814	0.240814
Compound_20	Niacin	DBP	Urine	GC	-0.982284	2.13218e-08	0.367869	0.0135482	0.283242	5.41677e-08	0.138986	0.00538004	-3.46801	0.393625	2.6468	2.51823	0.000623906	0.694217	0.912225	0.00867754	0.0124631	0.0735193	0.0735193	0.0735193	0.0735193	0.0616414	0.0616414	0.0616414	0.0616414
Compound_20	Niacin	Continuous MetS	Urine	GC	-0.0567674	2.16343e-08	0.114122	-0.00149943	0.26868	5.13508e-08	0.132128	0.00508261	-0.211283	0.421304	0.863721	-0.295011	0.832853	0.673925	0.904154	0.388637	0.76825	0.00428976	0.00428976	0.00428976	0.00428976	-0.00864154	-0.00864154	-0.00864154	-0.00864154
Compound_20	Niacin	Serum triglycerides (Log)	Urine	GC	-1.08244	1.01797e-07	0.262928	0.013321	0.275993	5.29964e-08	0.135978	0.00523656	-3.92199	1.92083	1.9336	2.54384	0.000115689	0.0559785	0.520059	0.0543787	0.0116143	0.0877275	0.0877275	0.0877275	0.0877275	0.0759308	0.0759308	0.0759308	0.0759308
Compound_20	Niacin	HbA1c (Log)	Urine	GC	-1.86224	-3.1909e-08	0.0821501	0.0332258	0.20925	3.90327e-08	0.100676	0.00392181	-8.89962	-0.817493	0.815985	8.47205	1.74032e-16	0.414497	0.891277	0.415356	2.94614e-15	0.259129	0.259129	0.259129	0.259129	0.249424	0.249424	0.249424	0.249424
Compound_20	Niacin	Plasma glucose (Log)	Urine	GC	-1.24314	-4.1272e-08	0.347634	0.0185945	0.232561	4.44475e-08	0.114366	0.00439934	-5.34545	-0.928556	3.03967	4.22666	2.16221e-07	0.354089	0.891277	0.00264128	3.41696e-05	0.122778	0.122778	0.122778	0.122778	0.111385	0.111385	0.111385	0.111385
Compound_20	Niacin	BMI (Log)	Urine	GC	-1.07321	-2.41236e-08	0.204423	0.0176831	0.269931	5.16221e-08	0.132455	0.00512721	-3.97587	-0.467312	1.54334	3.44888	9.34803e-05	0.640712	0.904154	0.1241	0.00066748	0.0682251	0.0682251	0.0682251	0.0682251	0.0562793	0.0562793	0.0562793	0.0562793
Compound_20	Niacin	SCORE (Log)	Urine	GC	-4.19722	2.03785e-08	0.59878	0.068859	0.0868037	1.82115e-08	0.0424628	0.00166911	-48.353	1.11899	14.1013	41.255	3.59741e-118	0.264381	0.810018	1.74948e-32	1.12678e-104	0.921175	0.921175	0.921175	0.921175	0.920085	0.920085	0.920085	0.920085
Compound_23	D-Psicose	Plasma total cholesterol	Urine	GC	-1.426	-1.84643e-09	-0.311319	0.0311237	0.26697	3.13436e-09	0.132396	0.00471019	-5.34143	-0.589093	-2.35141	6.60773	2.19774e-07	0.556372	0.904154	0.0195398	2.64466e-10	0.162764	0.162764	0.162764	0.162764	0.151937	0.151937	0.151937	0.151937
Compound_23	D-Psicose	Plasma HDL cholesterol	Urine	GC	0.282889	-2.29147e-09	-1.09542	0.0099076	0.26659	3.22926e-09	0.132075	0.0047079	1.06114	-0.709596	-8.29391	2.10446	0.289736	0.47867	0.904154	9.08304e-15	0.0364189	0.234488	0.234488	0.234488	0.234488	0.224546	0.224546	0.224546	0.224546
Compound_23	D-Psicose	Plasma LDL cholesterol	Urine	GC	-1.39536	-4.71391e-10	0.0635732	0.0254053	0.269149	3.26025e-09	0.133342	0.00475307	-5.18436	-0.144587	0.476767	5.34502	4.72963e-07	0.885163	0.965303	0.633979	2.16685e-07	0.117871	0.117871	0.117871	0.117871	0.106415	0.106415	0.106415	0.106415
Compound_23	D-Psicose	Waist circumference	Urine	GC	-1.79695	-1.59484e-09	0.837704	0.0229096	0.235651	2.7667e-09	0.116406	0.00416597	-7.6255	-0.576443	7.19641	5.49921	6.06682e-13	0.56487	0.904154	8.33458e-12	9.96549e-08	0.313832	0.313832	0.313832	0.313832	0.305035	0.305035	0.305035	0.305035
Compound_23	D-Psicose	SBP	Urine	GC	-1.92353	-1.81606e-09	0.598352	0.0288681	0.263163	3.08971e-09	0.129996	0.00465235	-7.30926	-0.587778	4.60284	6.20505	4.22068e-12	0.557248	0.904154	6.83704e-06	2.46111e-09	0.247002	0.247002	0.247002	0.247002	0.237348	0.237348	0.237348	0.237348
Compound_23	D-Psicose	DBP	Urine	GC	-0.917303	-4.05506e-09	0.330985	0.0142457	0.28825	3.38425e-09	0.142389	0.00509586	-3.18231	-1.19822	2.32452	2.79553	0.00165908	0.232045	0.810018	0.0209546	0.00561159	0.0785594	0.0785594	0.0785594	0.0785594	0.0667461	0.0667461	0.0667461	0.0667461
Compound_23	D-Psicose	Continuous MetS	Urine	GC	-0.0344459	-1.86488e-09	0.101104	-0.000770636	0.273225	3.30962e-09	0.135362	0.00482505	-0.126072	-0.563471	0.746916	-0.159715	0.899785	0.573661	0.904154	0.455874	0.873245	0.00489241	0.00489241	0.00489241	0.00489241	-0.00803106	-0.00803106	-0.00803106	-0.00803106
Compound_23	D-Psicose	Serum triglycerides (Log)	Urine	GC	-1.08286	-1.83918e-09	0.265806	0.0164728	0.284029	3.33464e-09	0.140856	0.00501117	-3.81249	-0.551537	1.88707	3.28722	0.000176341	0.581797	0.904154	0.0603993	0.00116878	0.0744328	0.0744328	0.0744328	0.0744328	0.0624642	0.0624642	0.0624642	0.0624642
Compound_23	D-Psicose	HbA1c (Log)	Urine	GC	-1.78225	-3.88388e-09	0.0351467	0.0322909	0.212499	2.44377e-09	0.103041	0.00371679	-8.3871	-1.5893	0.341095	8.68785	5.1266e-15	0.113372	0.687989	0.733345	7.12476e-16	0.265073	0.265073	0.265073	0.265073	0.255446	0.255446	0.255446	0.255446
Compound_23	D-Psicose	Plasma glucose (Log)	Urine	GC	-1.13954	-5.51842e-09	0.285308	0.0174783	0.235104	2.84786e-09	0.116476	0.00415185	-4.84696	-1.93775	2.4495	4.20976	2.30104e-06	0.0538731	0.518166	0.0150493	3.66297e-05	0.133587	0.133587	0.133587	0.133587	0.122335	0.122335	0.122335	0.122335
Compound_23	D-Psicose	BMI (Log)	Urine	GC	-0.98941	-4.18552e-09	0.156067	0.0169689	0.274596	3.22394e-09	0.135644	0.00485447	-3.60315	-1.29826	1.15056	3.49552	0.000383998	0.195475	0.760766	0.251086	0.000565867	0.0740253	0.0740253	0.0740253	0.0740253	0.0621538	0.0621538	0.0621538	0.0621538
Compound_23	D-Psicose	SCORE (Log)	Urine	GC	-4.18659	-8.47429e-10	0.592151	0.0694861	0.0889621	1.01349e-09	0.0439086	0.00157546	-47.0604	-0.836146	13.486	44.1054	7.73238e-116	0.403993	0.891277	1.64762e-30	2.65301e-110	0.920974	0.920974	0.920974	0.920974	0.919882	0.919882	0.919882	0.919882
Compound_245	3,4-Dihydroxyhydrocinnamic acid	Plasma total cholesterol	Urine	GC	-1.46781	3.36898e-08	-0.299	0.0310382	0.261301	6.64584e-08	0.12904	0.00471325	-5.61732	0.506931	-2.31711	6.5853	5.52842e-08	0.612685	0.904154	0.0213695	3.00371e-10	0.162439	0.162439	0.162439	0.162439	0.151609	0.151609	0.151609	0.151609
Compound_245	3,4-Dihydroxyhydrocinnamic acid	Plasma HDL cholesterol	Urine	GC	0.258373	-5.283e-08	-1.06234	0.00995582	0.261854	6.62598e-08	0.129094	0.00470785	0.986704	-0.797316	-8.22921	2.11473	0.32482	0.426086	0.893266	1.38031e-14	0.0355246	0.234925	0.234925	0.234925	0.234925	0.224989	0.224989	0.224989	0.224989
Compound_245	3,4-Dihydroxyhydrocinnamic acid	Plasma LDL cholesterol	Urine	GC	-1.4143	4.83849e-08	0.0579633	0.0252835	0.264155	6.6842e-08	0.130229	0.00474921	-5.35407	0.723871	0.445089	5.32372	2.07258e-07	0.469877	0.904154	0.656672	2.4055e-07	0.119788	0.119788	0.119788	0.119788	0.108356	0.108356	0.108356	0.108356
Compound_245	3,4-Dihydroxyhydrocinnamic acid	Waist circumference	Urine	GC	-1.80575	-8.57957e-08	0.871922	0.0230897	0.229877	5.85012e-08	0.113107	0.00415194	-7.85529	-1.46656	7.70883	5.56118	1.43912e-13	0.143838	0.705213	3.61041e-13	7.29212e-08	0.319116	0.319116	0.319116	0.319116	0.310387	0.310387	0.310387	0.310387
Compound_245	3,4-Dihydroxyhydrocinnamic acid	SBP	Urine	GC	-1.93766	-7.98904e-08	0.633614	0.029033	0.257082	6.54245e-08	0.126492	0.0046433	-7.53711	-1.22111	5.0091	6.25266	1.04836e-12	0.223274	0.793863	1.07748e-06	1.89659e-09	0.250665	0.250665	0.250665	0.250665	0.241059	0.241059	0.241059	0.241059
Compound_245	3,4-Dihydroxyhydrocinnamic acid	DBP	Urine	GC	-0.98344	-2.84963e-08	0.378549	0.0142754	0.283047	7.20324e-08	0.139268	0.00511227	-3.47447	-0.395605	2.71813	2.79238	0.000609789	0.692757	0.912225	0.00705656	0.00566483	0.0735255	0.0735255	0.0735255	0.0735255	0.0616476	0.0616476	0.0616476	0.0616476
Compound_245	3,4-Dihydroxyhydrocinnamic acid	Continuous MetS	Urine	GC	-0.0515588	-5.50982e-08	0.130556	-0.000704483	0.268249	6.7878e-08	0.132247	0.00482282	-0.192205	-0.811723	0.987213	-0.146073	0.847751	0.417786	0.891277	0.324571	0.883991	0.0063589	0.0063589	0.0063589	0.0063589	-0.00654553	-0.00654553	-0.00654553	-0.00654553
Compound_245	3,4-Dihydroxyhydrocinnamic acid	Serum triglycerides (Log)	Urine	GC	-1.13363	7.15429e-08	0.270203	0.0163055	0.277512	7.05816e-08	0.137046	0.00500566	-4.08496	1.01362	1.97162	3.25741	6.07344e-05	0.31182	0.863501	0.0498408	0.00129267	0.0773054	0.0773054	0.0773054	0.0773054	0.065374	0.065374	0.065374	0.065374
Compound_245	3,4-Dihydroxyhydrocinnamic acid	HbA1c (Log)	Urine	GC	-1.82943	-8.09831e-08	0.0917759	0.0323778	0.208487	5.1522e-08	0.10048	0.00371814	-8.7748	-1.57182	0.913378	8.70807	4.00207e-16	0.117374	0.689872	0.362005	6.23196e-16	0.264898	0.264898	0.264898	0.264898	0.255268	0.255268	0.255268	0.255268
Compound_245	3,4-Dihydroxyhydrocinnamic acid	Plasma glucose (Log)	Urine	GC	-1.20713	-9.07684e-08	0.35732	0.0175134	0.231664	5.86203e-08	0.11421	0.00416505	-5.21071	-1.54841	3.12861	4.20485	4.16618e-07	0.122892	0.705213	0.00198232	3.73771e-05	0.128549	0.128549	0.128549	0.128549	0.117231	0.117231	0.117231	0.117231
Compound_245	3,4-Dihydroxyhydrocinnamic acid	BMI (Log)	Urine	GC	-1.03508	-1.27342e-07	0.225526	0.0172206	0.267882	6.81731e-08	0.131807	0.00483837	-3.86392	-1.86792	1.71104	3.55918	0.000144525	0.0630228	0.539786	0.088399	0.000450398	0.0810577	0.0810577	0.0810577	0.0810577	0.0692764	0.0692764	0.0692764	0.0692764
Compound_245	3,4-Dihydroxyhydrocinnamic acid	SCORE (Log)	Urine	GC	-4.21049	3.00486e-08	0.596845	0.0694279	0.0867624	2.34028e-08	0.0425104	0.00157259	-48.5289	1.28398	14.04	44.1487	1.74816e-118	0.200519	0.769995	2.75352e-32	2.19002e-110	0.921318	0.921318	0.921318	0.921318	0.92023	0.92023	0.92023	0.92023
Compound_247	D-Fucitol	Plasma total cholesterol	Urine	GC	-1.50336	1.25687e-08	-0.301773	0.031735	0.271584	2.1851e-08	0.129399	0.00483361	-5.53552	0.5752	-2.33212	6.56548	8.36667e-08	0.565713	0.904154	0.0205513	3.36056e-10	0.162705	0.162705	0.162705	0.162705	0.151878	0.151878	0.151878	0.151878
Compound_247	D-Fucitol	Plasma HDL cholesterol	Urine	GC	0.213987	1.00395e-08	-1.08234	0.0103058	0.271215	2.24159e-08	0.130003	0.00482419	0.788991	0.447876	-8.32549	2.13627	0.430926	0.654663	0.904154	7.40074e-15	0.0337092	0.233485	0.233485	0.233485	0.233485	0.22353	0.22353	0.22353	0.22353
Compound_247	D-Fucitol	Plasma LDL cholesterol	Urine	GC	-1.48609	2.60882e-08	0.044909	0.0266055	0.272862	2.2552e-08	0.130792	0.00485348	-5.44632	1.1568	0.343362	5.48175	1.31296e-07	0.248548	0.810018	0.731638	1.10021e-07	0.122872	0.122872	0.122872	0.122872	0.111481	0.111481	0.111481	0.111481
Compound_247	D-Fucitol	Waist circumference	Urine	GC	-1.68967	-3.94563e-08	0.884733	0.020949	0.237801	1.91524e-08	0.11294	0.00423828	-7.10539	-2.06012	7.83366	4.94281	1.43608e-11	0.040493	0.445626	1.64958e-13	1.46828e-06	0.325098	0.325098	0.325098	0.325098	0.316446	0.316446	0.316446	0.316446
Compound_247	D-Fucitol	SBP	Urine	GC	-1.9765	5.92741e-09	0.612394	0.0291451	0.267926	2.15787e-08	0.127247	0.00477519	-7.37705	0.274688	4.81263	6.10344	2.79605e-12	0.783798	0.946914	2.67196e-06	4.27297e-09	0.246134	0.246134	0.246134	0.246134	0.236469	0.236469	0.236469	0.236469
Compound_247	D-Fucitol	DBP	Urine	GC	-0.970625	-5.63046e-09	0.376997	0.0139332	0.294161	2.36917e-08	0.139707	0.00524278	-3.29964	-0.237656	2.69848	2.6576	0.00111915	0.812356	0.957112	0.00747344	0.00841228	0.0731296	0.0731296	0.0731296	0.0731296	0.0612466	0.0612466	0.0612466	0.0612466
Compound_247	D-Fucitol	Continuous MetS	Urine	GC	-0.013101	-1.61232e-08	0.133346	-0.00157756	0.277677	2.295e-08	0.1331	0.00493913	-0.0471805	-0.702535	1.00184	-0.319401	0.96241	0.483053	0.904154	0.317468	0.749711	0.00564921	0.00564921	0.00564921	0.00564921	-0.00726444	-0.00726444	-0.00726444	-0.00726444
Compound_247	D-Fucitol	Serum triglycerides (Log)	Urine	GC	-0.996883	-3.44345e-08	0.311764	0.0147507	0.287749	2.31516e-08	0.1371	0.00512131	-3.46442	-1.48735	2.27398	2.88026	0.000632783	0.13828	0.705213	0.0238815	0.00434549	0.081973	0.081973	0.081973	0.081973	0.0701019	0.0701019	0.0701019	0.0701019
Compound_247	D-Fucitol	HbA1c (Log)	Urine	GC	-1.87455	7.35289e-09	0.0689313	0.03257	0.215881	1.71355e-08	0.101476	0.00381415	-8.68325	0.429103	0.679284	8.53926	7.34495e-16	0.668251	0.904154	0.497644	1.89703e-15	0.257564	0.257564	0.257564	0.257564	0.247838	0.247838	0.247838	0.247838
Compound_247	D-Fucitol	Plasma glucose (Log)	Urine	GC	-1.25231	7.49502e-09	0.331641	0.0176605	0.240887	1.99093e-08	0.115465	0.00428473	-5.19874	0.376459	2.87221	4.12174	4.41355e-07	0.706922	0.912225	0.00445539	5.24382e-05	0.120043	0.120043	0.120043	0.120043	0.108615	0.108615	0.108615	0.108615
Compound_247	D-Fucitol	BMI (Log)	Urine	GC	-0.915018	-4.3394e-08	0.232756	0.0147919	0.278188	2.24052e-08	0.132121	0.00495809	-3.28921	-1.93678	1.76169	2.98338	0.00115954	0.0539756	0.518166	0.0794283	0.00315277	0.0820704	0.0820704	0.0820704	0.0820704	0.0703021	0.0703021	0.0703021	0.0703021
Compound_247	D-Fucitol	SCORE (Log)	Urine	GC	-4.23082	7.64007e-09	0.595844	0.0698791	0.0905128	7.17638e-09	0.0427397	0.00161744	-46.7428	1.06461	13.9412	43.2036	2.94697e-115	0.288235	0.832397	5.71329e-32	1.48753e-108	0.921132	0.921132	0.921132	0.921132	0.920041	0.920041	0.920041	0.920041
Compound_278	Ethyl alpha-D-glucopyranoside	Plasma total cholesterol	Urine	GC	-1.4766	-5.8434e-09	-0.271453	0.0317689	0.261465	7.3467e-09	0.13078	0.00477937	-5.6474	-0.795377	-2.07565	6.64709	4.7418e-08	0.427207	0.893266	0.0390282	2.11372e-10	0.163792	0.163792	0.163792	0.163792	0.152978	0.152978	0.152978	0.152978
Compound_278	Ethyl alpha-D-glucopyranoside	Plasma HDL cholesterol	Urine	GC	0.223964	-7.25253e-09	-1.04747	0.0106664	0.262146	7.33045e-09	0.130904	0.00477597	0.854348	-0.98937	-8.00181	2.23336	0.393797	0.323517	0.872008	5.92575e-14	0.0264839	0.236056	0.236056	0.236056	0.236056	0.226135	0.226135	0.226135	0.226135
Compound_278	Ethyl alpha-D-glucopyranoside	Plasma LDL cholesterol	Urine	GC	-1.42129	-6.03971e-09	0.0897048	0.0260806	0.264563	7.39806e-09	0.132111	0.00482002	-5.37221	-0.816391	0.679009	5.4109	1.89543e-07	0.415117	0.891277	0.497812	1.56556e-07	0.120329	0.120329	0.120329	0.120329	0.108905	0.108905	0.108905	0.108905
Compound_278	Ethyl alpha-D-glucopyranoside	Waist circumference	Urine	GC	-1.78718	1.31169e-08	0.807426	0.0214191	0.229301	6.45114e-09	0.114308	0.00419587	-7.79404	2.03327	7.06361	5.10481	2.11679e-13	0.0431538	0.445626	1.84098e-11	6.85578e-07	0.324787	0.324787	0.324787	0.324787	0.31613	0.31613	0.31613	0.31613
Compound_278	Ethyl alpha-D-glucopyranoside	SBP	Urine	GC	-1.92396	1.09818e-08	0.57794	0.0276161	0.257068	7.23233e-09	0.12815	0.00470396	-7.48426	1.51843	4.50988	5.87082	1.45128e-12	0.130256	0.705213	1.02631e-05	1.47573e-08	0.253248	0.253248	0.253248	0.253248	0.243675	0.243675	0.243675	0.243675
Compound_278	Ethyl alpha-D-glucopyranoside	DBP	Urine	GC	-0.956696	1.13899e-08	0.332112	0.0129286	0.282378	7.9444e-09	0.140767	0.0051671	-3.388	1.4337	2.3593	2.50211	0.000825922	0.152991	0.705213	0.019132	0.0130296	0.0809788	0.0809788	0.0809788	0.0809788	0.0691964	0.0691964	0.0691964	0.0691964
Compound_278	Ethyl alpha-D-glucopyranoside	Continuous MetS	Urine	GC	-0.00502748	1.95846e-08	0.0489566	-0.00306305	0.265155	7.41461e-09	0.132407	0.0048308	-0.0189605	2.64135	0.369743	-0.634066	0.984889	0.00882135	0.282283	0.711913	0.526665	0.0327383	0.0327383	0.0327383	0.0327383	0.0201764	0.0201764	0.0201764	0.0201764
Compound_278	Ethyl alpha-D-glucopyranoside	Serum triglycerides (Log)	Urine	GC	-1.08616	1.04846e-08	0.248137	0.0152798	0.277446	7.79575e-09	0.138773	0.00507149	-3.91484	1.34491	1.78808	3.01289	0.000118952	0.179966	0.729638	0.0750682	0.00287477	0.080389	0.080389	0.080389	0.080389	0.0684975	0.0684975	0.0684975	0.0684975
Compound_278	Ethyl alpha-D-glucopyranoside	HbA1c (Log)	Urine	GC	-1.87235	-5.72537e-09	0.0955459	0.0329476	0.209762	5.79227e-09	0.102341	0.00379732	-8.92609	-0.98845	0.933603	8.67654	1.45755e-16	0.323975	0.872008	0.351492	7.67826e-16	0.260124	0.260124	0.260124	0.260124	0.250431	0.250431	0.250431	0.250431
Compound_278	Ethyl alpha-D-glucopyranoside	Plasma glucose (Log)	Urine	GC	-1.17931	1.6178e-08	0.280433	0.0154645	0.230168	6.43625e-09	0.114936	0.00419338	-5.12369	2.51358	2.43991	3.68784	6.32233e-07	0.0126331	0.314264	0.0154445	0.000281986	0.142945	0.142945	0.142945	0.142945	0.131814	0.131814	0.131814	0.131814
Compound_278	Ethyl alpha-D-glucopyranoside	BMI (Log)	Urine	GC	-1.02352	1.39951e-08	0.149267	0.0153574	0.268361	7.55004e-09	0.133779	0.0049106	-3.81398	1.85364	1.11577	3.1274	0.000174989	0.0650491	0.539786	0.265664	0.00198713	0.080852	0.080852	0.080852	0.080852	0.0690681	0.0690681	0.0690681	0.0690681
Compound_278	Ethyl alpha-D-glucopyranoside	SCORE (Log)	Urine	GC	-4.20344	-1.5272e-10	0.602144	0.069498	0.0871136	2.40107e-09	0.0435126	0.00159759	-48.2524	-0.0636048	13.8384	43.5019	5.44187e-118	0.949343	0.994557	1.22167e-31	3.89882e-109	0.920721	0.920721	0.920721	0.920721	0.919625	0.919625	0.919625	0.919625
Compound_29	Furoylglycine	Plasma total cholesterol	Urine	GC	-1.44975	1.53109e-08	-0.303233	0.0301931	0.261005	2.08124e-08	0.129127	0.00487071	-5.55449	0.735661	-2.34833	6.19891	7.60302e-08	0.46268	0.904154	0.0196987	2.57497e-09	0.163463	0.163463	0.163463	0.163463	0.152645	0.152645	0.152645	0.152645
Compound_29	Furoylglycine	Plasma HDL cholesterol	Urine	GC	0.243885	-2.84343e-09	-1.07123	0.0100115	0.262192	2.08347e-08	0.129506	0.00487959	0.930179	-0.136476	-8.27169	2.05171	0.353249	0.891564	0.965303	1.04889e-14	0.0413257	0.232881	0.232881	0.232881	0.232881	0.222918	0.222918	0.222918	0.222918
Compound_29	Furoylglycine	Plasma LDL cholesterol	Urine	GC	-1.39305	1.34363e-08	0.0577997	0.024573	0.264208	2.0995e-08	0.130502	0.00491712	-5.27255	0.639977	0.442904	4.99743	3.08784e-07	0.522822	0.904154	0.65825	1.14741e-06	0.119352	0.119352	0.119352	0.119352	0.107915	0.107915	0.107915	0.107915
Compound_29	Furoylglycine	Waist circumference	Urine	GC	-1.82929	-5.38624e-09	0.858142	0.0232203	0.230845	1.83989e-08	0.113795	0.00431278	-7.92434	-0.292748	7.54113	5.38405	9.29663e-14	0.769974	0.939693	1.02264e-12	1.76892e-07	0.313109	0.313109	0.313109	0.313109	0.304303	0.304303	0.304303	0.304303
Compound_29	Furoylglycine	SBP	Urine	GC	-1.9336	3.23694e-08	0.592585	0.0269038	0.25648	2.04421e-08	0.126432	0.00479172	-7.539	1.58347	4.687	5.61464	1.03619e-12	0.114665	0.687989	4.70788e-06	5.55822e-08	0.253885	0.253885	0.253885	0.253885	0.24432	0.24432	0.24432	0.24432
Compound_29	Furoylglycine	DBP	Urine	GC	-0.981977	1.15707e-08	0.363896	0.0135144	0.282928	2.25501e-08	0.139469	0.00528584	-3.47076	0.513109	2.60914	2.55672	0.000617857	0.608359	0.904154	0.00966189	0.011199	0.0739478	0.0739478	0.0739478	0.0739478	0.0620753	0.0620753	0.0620753	0.0620753
Compound_29	Furoylglycine	Continuous MetS	Urine	GC	-0.0538287	1.4455e-08	0.107932	-0.00170706	0.268353	2.13243e-08	0.132549	0.00499425	-0.200589	0.677866	0.814277	-0.341805	0.841196	0.498535	0.904154	0.416325	0.732808	0.00550292	0.00550292	0.00550292	0.00550292	-0.00741263	-0.00741263	-0.00741263	-0.00741263
Compound_29	Furoylglycine	Serum triglycerides (Log)	Urine	GC	-1.09738	2.92914e-08	0.263573	0.0147041	0.276933	2.20825e-08	0.137007	0.00516795	-3.9626	1.32645	1.92379	2.84525	9.87157e-05	0.185993	0.733782	0.055605	0.00483455	0.080195	0.080195	0.080195	0.080195	0.068301	0.068301	0.068301	0.068301
Compound_29	Furoylglycine	HbA1c (Log)	Urine	GC	-1.85115	4.94801e-10	0.0748427	0.0322105	0.209335	1.62203e-08	0.101117	0.00385649	-8.84301	0.030505	0.740161	8.35229	2.54063e-16	0.975691	0.995922	0.459961	6.42778e-15	0.25697	0.25697	0.25697	0.25697	0.247236	0.247236	0.247236	0.247236
Compound_29	Furoylglycine	Plasma glucose (Log)	Urine	GC	-1.24036	-1.6193e-08	0.350717	0.0182975	0.232466	1.84726e-08	0.114823	0.00432637	-5.33566	-0.876597	3.05441	4.22931	2.26871e-07	0.381616	0.891277	0.00251969	3.37984e-05	0.122423	0.122423	0.122423	0.122423	0.111026	0.111026	0.111026	0.111026
Compound_29	Furoylglycine	BMI (Log)	Urine	GC	-1.0698	-7.69035e-09	0.204844	0.0173962	0.269747	2.14995e-08	0.132972	0.00503957	-3.96596	-0.3577	1.54051	3.45191	9.71943e-05	0.720891	0.912225	0.124787	0.000660391	0.0678652	0.0678652	0.0678652	0.0678652	0.0559148	0.0559148	0.0559148	0.0559148
Compound_29	Furoylglycine	SCORE (Log)	Urine	GC	-4.19583	1.2844e-08	0.593914	0.0687179	0.0863934	7.36413e-09	0.0424442	0.00162714	-48.5666	1.74412	13.9928	42.2322	1.49842e-118	0.0825533	0.594384	3.90132e-32	1.22682e-106	0.921816	0.921816	0.921816	0.921816	0.920735	0.920735	0.920735	0.920735
Compound_3094	2-Keto-l-gluconic acid	Plasma total cholesterol	Urine	GC	-1.5069	3.18351e-08	-0.287649	0.0314924	0.272783	5.40309e-08	0.128491	0.00475442	-5.52419	0.589203	-2.23867	6.62382	8.85777e-08	0.556299	0.904154	0.0261268	2.41338e-10	0.162764	0.162764	0.162764	0.162764	0.151938	0.151938	0.151938	0.151938
Compound_3094	2-Keto-l-gluconic acid	Plasma HDL cholesterol	Urine	GC	0.273407	-1.83621e-08	-1.07601	0.00961611	0.273812	5.39494e-08	0.128717	0.00475588	0.998521	-0.340357	-8.35952	2.02194	0.319072	0.733897	0.914988	5.93233e-15	0.0443354	0.233204	0.233204	0.233204	0.233204	0.223245	0.223245	0.223245	0.223245
Compound_3094	2-Keto-l-gluconic acid	Plasma LDL cholesterol	Urine	GC	-1.46443	4.11582e-08	0.0739307	0.0258892	0.275878	5.43565e-08	0.129689	0.00479177	-5.30825	0.75719	0.570064	5.40285	2.5946e-07	0.449708	0.904154	0.569189	1.62919e-07	0.119975	0.119975	0.119975	0.119975	0.108546	0.108546	0.108546	0.108546
Compound_3094	2-Keto-l-gluconic acid	Waist circumference	Urine	GC	-1.79858	-1.82286e-08	0.85143	0.0226796	0.241058	4.77776e-08	0.113144	0.00420596	-7.46122	-0.38153	7.52516	5.39226	1.67177e-12	0.703156	0.912225	1.12849e-12	1.69853e-07	0.313285	0.313285	0.313285	0.313285	0.304481	0.304481	0.304481	0.304481
Compound_3094	2-Keto-l-gluconic acid	SBP	Urine	GC	-2.01453	3.95037e-08	0.622742	0.0293214	0.268977	5.33112e-08	0.126249	0.0046931	-7.48961	0.741002	4.93265	6.24777	1.40435e-12	0.459435	0.904154	1.53915e-06	1.94812e-09	0.247656	0.247656	0.247656	0.247656	0.23801	0.23801	0.23801	0.23801
Compound_3094	2-Keto-l-gluconic acid	DBP	Urine	GC	-1.07877	5.9989e-08	0.381343	0.014923	0.294987	5.84663e-08	0.138457	0.00514691	-3.657	1.02604	2.75423	2.8994	0.0003152	0.30593	0.855416	0.00634523	0.00409438	0.0770582	0.0770582	0.0770582	0.0770582	0.0652256	0.0652256	0.0652256	0.0652256
Compound_3094	2-Keto-l-gluconic acid	Continuous MetS	Urine	GC	-0.12229	3.87032e-08	0.124496	-0.000358476	0.280285	5.52249e-08	0.13176	0.00486832	-0.436306	0.700829	0.944864	-0.0736344	0.663022	0.484115	0.904154	0.345716	0.941365	0.00563893	0.00563893	0.00563893	0.00563893	-0.00727485	-0.00727485	-0.00727485	-0.00727485
Compound_3094	2-Keto-l-gluconic acid	Serum triglycerides (Log)	Urine	GC	-1.10637	-6.79517e-09	0.284101	0.0163788	0.290395	5.75194e-08	0.136787	0.00506139	-3.80989	-0.118137	2.07695	3.23602	0.000178098	0.906061	0.970058	0.038907	0.00138894	0.073275	0.073275	0.073275	0.073275	0.0612914	0.0612914	0.0612914	0.0612914
Compound_3094	2-Keto-l-gluconic acid	HbA1c (Log)	Urine	GC	-1.97533	9.02863e-08	0.0851928	0.0331792	0.214959	4.20656e-08	0.0995755	0.00372588	-9.18931	2.14632	0.85556	8.90509	2.46782e-17	0.0328988	0.394786	0.393135	1.67774e-16	0.27162	0.27162	0.27162	0.27162	0.262078	0.262078	0.262078	0.262078
Compound_3094	2-Keto-l-gluconic acid	Plasma glucose (Log)	Urine	GC	-1.28442	3.74901e-08	0.343614	0.0177654	0.242901	4.78589e-08	0.114186	0.00421898	-5.28784	0.783346	3.00925	4.21084	2.86641e-07	0.434227	0.893266	0.00290938	3.64684e-05	0.121836	0.121836	0.121836	0.121836	0.110432	0.110432	0.110432	0.110432
Compound_3094	2-Keto-l-gluconic acid	BMI (Log)	Urine	GC	-1.01667	-3.23023e-08	0.194348	0.0165498	0.281592	5.58115e-08	0.13217	0.00491321	-3.61044	-0.578775	1.47044	3.36843	0.000373923	0.563297	0.904154	0.142786	0.000883868	0.0686888	0.0686888	0.0686888	0.0686888	0.0567489	0.0567489	0.0567489	0.0567489
Compound_3094	2-Keto-l-gluconic acid	SCORE (Log)	Urine	GC	-4.18863	-8.59351e-09	0.601183	0.0693374	0.0921626	1.83696e-08	0.0424985	0.00160726	-45.4482	-0.467811	14.146	43.14	7.45048e-113	0.640389	0.904154	1.25716e-32	1.98084e-108	0.9208	0.9208	0.9208	0.9208	0.919705	0.919705	0.919705	0.919705
Compound_3874	Arabinofuranose	Plasma total cholesterol	Urine	GC	-1.46138	-5.72943e-09	-0.29168	0.0311712	0.262903	1.10083e-07	0.128535	0.00485338	-5.55863	-0.0520467	-2.26927	6.42257	7.44549e-08	0.958536	0.994557	0.0241708	7.50153e-10	0.161521	0.161521	0.161521	0.161521	0.150679	0.150679	0.150679	0.150679
Compound_3874	Arabinofuranose	Plasma HDL cholesterol	Urine	GC	0.227962	-6.28884e-08	-1.06982	0.0104965	0.263451	1.09768e-07	0.128584	0.00484675	0.865292	-0.572922	-8.31997	2.16567	0.387776	0.567255	0.904154	7.67101e-15	0.0313601	0.233908	0.233908	0.233908	0.233908	0.223958	0.223958	0.223958	0.223958
Compound_3874	Arabinofuranose	Plasma LDL cholesterol	Urine	GC	-1.42396	-7.32991e-08	0.0722905	0.0261581	0.265638	1.10679e-07	0.129652	0.00488699	-5.36052	-0.662267	0.557573	5.35259	2.0078e-07	0.50846	0.904154	0.577676	2.0877e-07	0.119463	0.119463	0.119463	0.119463	0.108027	0.108027	0.108027	0.108027
Compound_3874	Arabinofuranose	Waist circumference	Urine	GC	-1.80169	8.42813e-08	0.849193	0.0220166	0.231797	9.70796e-08	0.112925	0.00428364	-7.77271	0.868166	7.51997	5.1397	2.42029e-13	0.386193	0.891277	1.16515e-12	5.80478e-07	0.315064	0.315064	0.315064	0.315064	0.306283	0.306283	0.306283	0.306283
Compound_3874	Arabinofuranose	SBP	Urine	GC	-1.91847	1.329e-07	0.609294	0.027466	0.258452	1.08243e-07	0.125911	0.00477623	-7.42291	1.22779	4.8391	5.75057	2.11367e-12	0.22076	0.793863	2.36799e-06	2.7644e-08	0.250717	0.250717	0.250717	0.250717	0.241111	0.241111	0.241111	0.241111
Compound_3874	Arabinofuranose	DBP	Urine	GC	-0.977898	4.28043e-08	0.370141	0.0137645	0.284583	1.19187e-07	0.138641	0.00525911	-3.43625	0.359137	2.66979	2.61726	0.000697801	0.719817	0.912225	0.00812178	0.00944168	0.0734166	0.0734166	0.0734166	0.0734166	0.0615373	0.0615373	0.0615373	0.0615373
Compound_3874	Arabinofuranose	Continuous MetS	Urine	GC	0.00154257	2.30432e-07	0.10584	-0.00323833	0.267627	1.11508e-07	0.130623	0.00492359	0.00576386	2.0665	0.810268	-0.657716	0.995406	0.0398958	0.445626	0.41862	0.511375	0.0216119	0.0216119	0.0216119	0.0216119	0.00890555	0.00890555	0.00890555	0.00890555
Compound_3874	Arabinofuranose	Serum triglycerides (Log)	Urine	GC	-1.05598	2.08402e-07	0.272822	0.0142712	0.277763	1.16305e-07	0.1358	0.0051277	-3.80174	1.79187	2.00901	2.78316	0.000183704	0.0744576	0.56867	0.045695	0.00582673	0.0858704	0.0858704	0.0858704	0.0858704	0.0740497	0.0740497	0.0740497	0.0740497
Compound_3874	Arabinofuranose	HbA1c (Log)	Urine	GC	-1.86379	-4.223e-08	0.0777847	0.0326845	0.210523	8.56681e-08	0.100546	0.00384263	-8.85315	-0.492949	0.773622	8.50576	2.37433e-16	0.622521	0.904154	0.439952	2.363e-15	0.257755	0.257755	0.257755	0.257755	0.248031	0.248031	0.248031	0.248031
Compound_3874	Arabinofuranose	Plasma glucose (Log)	Urine	GC	-1.1577	2.46822e-07	0.324193	0.0147288	0.23086	9.61887e-08	0.112677	0.00424717	-5.01474	2.56602	2.87718	3.4679	1.05805e-06	0.0109195	0.314264	0.00438826	0.000625513	0.143906	0.143906	0.143906	0.143906	0.132788	0.132788	0.132788	0.132788
Compound_3874	Arabinofuranose	BMI (Log)	Urine	GC	-1.02474	1.40302e-07	0.190909	0.0154693	0.270435	1.13262e-07	0.131748	0.00499766	-3.78925	1.23874	1.44905	3.09532	0.000192235	0.216683	0.789932	0.148663	0.00220559	0.0734316	0.0734316	0.0734316	0.0734316	0.0615525	0.0615525	0.0615525	0.0615525
Compound_3874	Arabinofuranose	SCORE (Log)	Urine	GC	-4.19479	3.05186e-08	0.599846	0.0691751	0.0873222	3.66314e-08	0.0424941	0.001618	-48.0381	0.833126	14.116	42.7533	1.31632e-117	0.40569	0.891277	1.56932e-32	1.13894e-107	0.920973	0.920973	0.920973	0.920973	0.91988	0.91988	0.91988	0.91988
Compound_4970	D-Lactose	Plasma total cholesterol	Urine	GC	-1.46482	-2.79853e-07	-0.277269	0.0317747	0.260383	2.66211e-07	0.128835	0.00474467	-5.62563	-1.05124	-2.15213	6.69693	5.29916e-08	0.29424	0.832397	0.0324196	1.58966e-10	0.165486	0.165486	0.165486	0.165486	0.154695	0.154695	0.154695	0.154695
Compound_4970	D-Lactose	Plasma HDL cholesterol	Urine	GC	0.251147	1.88086e-07	-1.08401	0.00937348	0.261574	2.67073e-07	0.129263	0.00475303	0.960136	0.704248	-8.38605	1.97211	0.337991	0.481988	0.904154	4.99096e-15	0.0497903	0.234463	0.234463	0.234463	0.234463	0.224521	0.224521	0.224521	0.224521
Compound_4970	D-Lactose	Plasma LDL cholesterol	Urine	GC	-1.41602	-4.75718e-07	0.0949038	0.0265669	0.262307	2.67821e-07	0.129625	0.00476634	-5.39834	-1.77625	0.732139	5.57385	1.66599e-07	0.0770074	0.56867	0.464826	6.92161e-08	0.129678	0.129678	0.129678	0.129678	0.118375	0.118375	0.118375	0.118375
Compound_4970	D-Lactose	Waist circumference	Urine	GC	-1.81738	5.43132e-07	0.826192	0.0216191	0.22793	2.33033e-07	0.112317	0.00415755	-7.97343	2.3307	7.35593	5.19996	6.80558e-14	0.0206198	0.349324	3.17958e-12	4.34652e-07	0.328447	0.328447	0.328447	0.328447	0.319838	0.319838	0.319838	0.319838
Compound_4970	D-Lactose	SBP	Urine	GC	-1.95319	1.93051e-07	0.607087	0.0283988	0.257189	2.62948e-07	0.126735	0.00469127	-7.59435	0.734179	4.79022	6.05354	7.35945e-13	0.463574	0.904154	2.95847e-06	5.58979e-09	0.247624	0.247624	0.247624	0.247624	0.237978	0.237978	0.237978	0.237978
Compound_4970	D-Lactose	DBP	Urine	GC	-0.989246	5.11676e-08	0.369996	0.0140908	0.282668	2.88997e-07	0.13929	0.00515601	-3.49968	0.177052	2.6563	2.73288	0.000557557	0.859621	0.957112	0.00844378	0.00675764	0.07303	0.07303	0.07303	0.07303	0.0611458	0.0611458	0.0611458	0.0611458
Compound_4970	D-Lactose	Continuous MetS	Urine	GC	-0.0550914	3.41913e-07	0.0997482	-0.00167209	0.267357	2.72977e-07	0.132121	0.00485811	-0.206059	1.25253	0.754975	-0.344185	0.836926	0.211642	0.781449	0.451033	0.731021	0.0102466	0.0102466	0.0102466	0.0102466	-0.00260735	-0.00260735	-0.00260735	-0.00260735
Compound_4970	D-Lactose	Serum triglycerides (Log)	Urine	GC	-1.11358	1.57379e-07	0.27674	0.0160869	0.277471	2.83681e-07	0.13729	0.00505604	-4.01331	0.554775	2.01574	3.18173	8.08294e-05	0.579583	0.904154	0.0449807	0.00166407	0.0744471	0.0744471	0.0744471	0.0744471	0.0624787	0.0624787	0.0624787	0.0624787
Compound_4970	D-Lactose	HbA1c (Log)	Urine	GC	-1.85822	-1.36342e-07	0.0833825	0.0326245	0.209213	2.11714e-07	0.101173	0.00378126	-8.88197	-0.643994	0.824155	8.62794	1.95835e-16	0.520224	0.904154	0.410709	1.05843e-15	0.25831	0.25831	0.25831	0.25831	0.248594	0.248594	0.248594	0.248594
Compound_4970	D-Lactose	Plasma glucose (Log)	Urine	GC	-1.22481	1.31653e-07	0.330885	0.0169862	0.232389	2.37274e-07	0.114841	0.0042227	-5.2705	0.554858	2.88126	4.02259	3.1188e-07	0.579529	0.904154	0.00433385	7.80047e-05	0.120676	0.120676	0.120676	0.120676	0.109256	0.109256	0.109256	0.109256
Compound_4970	D-Lactose	BMI (Log)	Urine	GC	-1.06154	1.94125e-07	0.189076	0.0164768	0.269152	2.75179e-07	0.13263	0.00490948	-3.94402	0.705451	1.4256	3.35612	0.000105922	0.481232	0.904154	0.155318	0.000922259	0.0693348	0.0693348	0.0693348	0.0693348	0.0574032	0.0574032	0.0574032	0.0574032
Compound_4970	D-Lactose	SCORE (Log)	Urine	GC	-4.20303	1.61736e-08	0.600693	0.0694487	0.0868901	8.68036e-08	0.0427599	0.00158801	-48.3719	0.186324	14.048	43.7331	3.3296e-118	0.852364	0.957112	2.59378e-32	1.38739e-109	0.920732	0.920732	0.920732	0.920732	0.919637	0.919637	0.919637	0.919637
Compound_52	Glycine	Plasma total cholesterol	Urine	GC	-1.26537	-5.15016e-09	-0.316231	0.0300222	0.309963	4.46315e-09	0.129715	0.00479397	-4.08232	-1.15393	-2.43788	6.2625	6.13824e-05	0.249716	0.810018	0.0155256	1.81876e-09	0.166296	0.166296	0.166296	0.166296	0.155516	0.155516	0.155516	0.155516
Compound_52	Glycine	Plasma HDL cholesterol	Urine	GC	0.471129	-5.97706e-09	-1.10135	0.00857918	0.309944	4.44873e-09	0.129701	0.00478637	1.52005	-1.34354	-8.49146	1.79242	0.129867	0.180414	0.729638	2.50543e-15	0.0743742	0.238768	0.238768	0.238768	0.238768	0.228881	0.228881	0.228881	0.228881
Compound_52	Glycine	Plasma LDL cholesterol	Urine	GC	-1.33812	-1.72119e-09	0.0600537	0.0250284	0.313712	4.50281e-09	0.131278	0.00484455	-4.26544	-0.382249	0.457455	5.1663	2.91046e-05	0.702628	0.912225	0.647774	5.15762e-07	0.118349	0.118349	0.118349	0.118349	0.106899	0.106899	0.106899	0.106899
Compound_52	Glycine	Waist circumference	Urine	GC	-1.91919	2.50018e-09	0.865566	0.0234196	0.273598	3.94234e-09	0.114313	0.00424633	-7.01464	0.634186	7.57188	5.51525	2.46028e-11	0.526579	0.904154	8.45773e-13	9.19369e-08	0.314037	0.314037	0.314037	0.314037	0.305242	0.305242	0.305242	0.305242
Compound_52	Glycine	SBP	Urine	GC	-2.09358	3.67086e-09	0.633864	0.0296214	0.305358	4.39998e-09	0.127583	0.00473926	-6.85614	0.83429	4.96825	6.25022	6.23512e-11	0.404968	0.891277	1.30432e-06	1.9221e-09	0.248127	0.248127	0.248127	0.248127	0.238487	0.238487	0.238487	0.238487
Compound_52	Glycine	DBP	Urine	GC	-0.90804	-2.18874e-09	0.362567	0.0137526	0.335596	4.83569e-09	0.140217	0.00520857	-2.70575	-0.452622	2.58576	2.64039	0.00731664	0.65124	0.904154	0.0103226	0.00883839	0.0737168	0.0737168	0.0737168	0.0737168	0.0618414	0.0618414	0.0618414	0.0618414
Compound_52	Glycine	Continuous MetS	Urine	GC	-0.12962	1.72922e-09	0.127097	-0.000462668	0.318669	4.57397e-09	0.133353	0.00492111	-0.406755	0.378058	0.953088	-0.0940171	0.684564	0.705735	0.912225	0.341541	0.925177	0.00414085	0.00414085	0.00414085	0.00414085	-0.00879239	-0.00879239	-0.00879239	-0.00879239
Compound_52	Glycine	Serum triglycerides (Log)	Urine	GC	-0.966929	-3.96207e-09	0.266404	0.0156226	0.33019	4.75439e-09	0.13818	0.00510681	-2.9284	-0.83335	1.92795	3.05916	0.00374651	0.405505	0.891277	0.0550822	0.00248042	0.0759852	0.0759852	0.0759852	0.0759852	0.0640367	0.0640367	0.0640367	0.0640367
Compound_52	Glycine	HbA1c (Log)	Urine	GC	-1.90321	1.40175e-09	0.0815526	0.0325198	0.245725	3.49607e-09	0.101671	0.0038006	-7.74528	0.400951	0.802119	8.5565	3.06371e-13	0.68883	0.912225	0.423315	1.69403e-15	0.257488	0.257488	0.257488	0.257488	0.247761	0.247761	0.247761	0.247761
Compound_52	Glycine	Plasma glucose (Log)	Urine	GC	-1.21791	-2.79187e-10	0.336998	0.0172528	0.27632	3.96612e-09	0.115631	0.00426712	-4.40759	-0.0703932	2.91443	4.0432	1.60124e-05	0.943942	0.994557	0.00391357	7.18706e-05	0.119523	0.119523	0.119523	0.119523	0.108088	0.108088	0.108088	0.108088
Compound_52	Glycine	BMI (Log)	Urine	GC	-1.14214	2.07413e-09	0.208573	0.0173676	0.31987	4.60908e-09	0.133646	0.00496449	-3.57065	0.450009	1.56063	3.49836	0.000432108	0.653121	0.904154	0.119962	0.000560174	0.068162	0.068162	0.068162	0.068162	0.0562153	0.0562153	0.0562153	0.0562153
Compound_52	Glycine	SCORE (Log)	Urine	GC	-4.15139	-1.34728e-09	0.595756	0.0691767	0.103687	1.48201e-09	0.0429085	0.00161042	-40.0379	-0.909086	13.8843	42.9556	3.52961e-102	0.364313	0.891277	8.69937e-32	4.55401e-108	0.921021	0.921021	0.921021	0.921021	0.919929	0.919929	0.919929	0.919929
Compound_56	Hexonic acid, 3-deoxy-, .gamma.-lactone, 2,5,6-tris-O-TMS	Plasma total cholesterol	Urine	GC	-1.46186	1.83591e-08	-0.306785	0.0294783	0.259905	1.33493e-08	0.128304	0.00484235	-5.62461	1.37529	-2.39109	6.08761	5.32685e-08	0.170368	0.729638	0.0175969	4.70506e-09	0.168292	0.168292	0.168292	0.168292	0.157537	0.157537	0.157537	0.157537
Compound_56	Hexonic acid, 3-deoxy-, .gamma.-lactone, 2,5,6-tris-O-TMS	Plasma HDL cholesterol	Urine	GC	0.246052	6.17123e-10	-1.07397	0.00978195	0.261756	1.34624e-08	0.129086	0.00487012	0.940006	0.0458406	-8.31975	2.00856	0.348197	0.963477	0.994557	7.68175e-15	0.0457475	0.232826	0.232826	0.232826	0.232826	0.222863	0.222863	0.222863	0.222863
Compound_56	Hexonic acid, 3-deoxy-, .gamma.-lactone, 2,5,6-tris-O-TMS	Plasma LDL cholesterol	Urine	GC	-1.40122	1.51852e-08	0.054498	0.0240025	0.263277	1.35406e-08	0.129837	0.00489844	-5.32221	1.12146	0.419743	4.90004	2.42329e-07	0.263258	0.810018	0.675063	1.80345e-06	0.122568	0.122568	0.122568	0.122568	0.111173	0.111173	0.111173	0.111173
Compound_56	Hexonic acid, 3-deoxy-, .gamma.-lactone, 2,5,6-tris-O-TMS	Waist circumference	Urine	GC	-1.82556	2.46173e-10	0.853869	0.022874	0.230533	1.18313e-08	0.113419	0.00430041	-7.91887	0.0208068	7.52845	5.31904	9.62511e-14	0.983417	0.995922	1.1058e-12	2.43626e-07	0.312859	0.312859	0.312859	0.312859	0.304049	0.304049	0.304049	0.304049
Compound_56	Hexonic acid, 3-deoxy-, .gamma.-lactone, 2,5,6-tris-O-TMS	SBP	Urine	GC	-1.9566	1.19214e-08	0.606798	0.0277891	0.257007	1.319e-08	0.126444	0.00479426	-7.613	0.903816	4.79895	5.79632	6.55619e-13	0.367023	0.891277	2.84343e-06	2.17943e-08	0.248514	0.248514	0.248514	0.248514	0.238879	0.238879	0.238879	0.238879
Compound_56	Hexonic acid, 3-deoxy-, .gamma.-lactone, 2,5,6-tris-O-TMS	DBP	Urine	GC	-0.990303	6.77125e-09	0.366828	0.013607	0.282522	1.44995e-08	0.138997	0.00527022	-3.50522	0.466999	2.63911	2.58186	0.000546647	0.640935	0.904154	0.00887074	0.0104365	0.0737691	0.0737691	0.0737691	0.0737691	0.0618944	0.0618944	0.0618944	0.0618944
Compound_56	Hexonic acid, 3-deoxy-, .gamma.-lactone, 2,5,6-tris-O-TMS	Continuous MetS	Urine	GC	-0.0630504	1.25121e-08	0.107805	-0.00197104	0.267685	1.37673e-08	0.13201	0.00498044	-0.23554	0.90883	0.816642	-0.395756	0.813998	0.364387	0.891277	0.414974	0.692651	0.00707501	0.00707501	0.00707501	0.00707501	-0.00582012	-0.00582012	-0.00582012	-0.00582012
Compound_56	Hexonic acid, 3-deoxy-, .gamma.-lactone, 2,5,6-tris-O-TMS	Serum triglycerides (Log)	Urine	GC	-1.1191	2.2775e-08	0.266712	0.0144348	0.276081	1.41801e-08	0.136289	0.00514373	-4.05353	1.60612	1.95696	2.80629	6.88793e-05	0.109607	0.686537	0.0515521	0.0054374	0.0834109	0.0834109	0.0834109	0.0834109	0.0715584	0.0715584	0.0715584	0.0715584
Compound_56	Hexonic acid, 3-deoxy-, .gamma.-lactone, 2,5,6-tris-O-TMS	HbA1c (Log)	Urine	GC	-1.85135	1.75693e-09	0.0736545	0.0320792	0.209124	1.05097e-08	0.100877	0.00385803	-8.85287	0.167171	0.730145	8.31492	2.37882e-16	0.867383	0.957112	0.466048	8.18978e-15	0.257058	0.257058	0.257058	0.257058	0.247325	0.247325	0.247325	0.247325
Compound_56	Hexonic acid, 3-deoxy-, .gamma.-lactone, 2,5,6-tris-O-TMS	Plasma glucose (Log)	Urine	GC	-1.22814	2.43916e-09	0.336118	0.0170886	0.232435	1.19544e-08	0.114627	0.00432461	-5.28381	0.204038	2.93228	3.95148	2.92327e-07	0.838503	0.957112	0.00370315	0.000103233	0.119662	0.119662	0.119662	0.119662	0.108229	0.108229	0.108229	0.108229
Compound_56	Hexonic acid, 3-deoxy-, .gamma.-lactone, 2,5,6-tris-O-TMS	BMI (Log)	Urine	GC	-1.0643	-3.90946e-09	0.202389	0.0172819	0.269361	1.3824e-08	0.132522	0.00502471	-3.95118	-0.282801	1.52722	3.43939	0.000102992	0.777579	0.944906	0.128058	0.000690148	0.0676742	0.0676742	0.0676742	0.0676742	0.0557213	0.0557213	0.0557213	0.0557213
Compound_56	Hexonic acid, 3-deoxy-, .gamma.-lactone, 2,5,6-tris-O-TMS	SCORE (Log)	Urine	GC	-4.20498	1.0546e-08	0.595097	0.0685454	0.0858996	4.67428e-09	0.0421198	0.00161411	-48.9522	2.25619	14.1287	42.4663	3.10714e-119	0.0250556	0.35201	1.42867e-32	4.20602e-107	0.922537	0.922537	0.922537	0.922537	0.921466	0.921466	0.921466	0.921466
Compound_58	Phosphoric acid, bis(trimethylsilyl) 2,3-bis[(trimethylsilyl)oxy]propyl ester	Plasma total cholesterol	Urine	GC	-1.66839	9.33527e-08	-0.32109	0.0314827	0.282886	5.08151e-08	0.128429	0.00468412	-5.89775	1.83711	-2.50014	6.72115	1.29326e-08	0.0674732	0.539786	0.013106	1.38338e-10	0.173534	0.173534	0.173534	0.173534	0.162847	0.162847	0.162847	0.162847
Compound_58	Phosphoric acid, bis(trimethylsilyl) 2,3-bis[(trimethylsilyl)oxy]propyl ester	Plasma HDL cholesterol	Urine	GC	0.29414	-2.19537e-08	-1.06621	0.0097609	0.284742	5.12077e-08	0.129564	0.00471361	1.033	-0.428718	-8.22925	2.07079	0.302683	0.668528	0.904154	1.37992e-14	0.0394894	0.233429	0.233429	0.233429	0.233429	0.223474	0.223474	0.223474	0.223474
Compound_58	Phosphoric acid, bis(trimethylsilyl) 2,3-bis[(trimethylsilyl)oxy]propyl ester	Plasma LDL cholesterol	Urine	GC	-1.4731	3.19784e-08	0.0576143	0.0255039	0.287051	5.16228e-08	0.130614	0.00475182	-5.13186	0.619462	0.441103	5.36718	6.08078e-07	0.536222	0.904154	0.659551	1.943e-07	0.119254	0.119254	0.119254	0.119254	0.107816	0.107816	0.107816	0.107816
Compound_58	Phosphoric acid, bis(trimethylsilyl) 2,3-bis[(trimethylsilyl)oxy]propyl ester	Waist circumference	Urine	GC	-2.1975	1.67481e-07	0.801679	0.0235389	0.243973	4.38723e-08	0.110461	0.00404832	-9.00714	3.81747	7.25758	5.81449	7.61303e-17	0.000172677	0.016577	5.76832e-12	1.98238e-08	0.353143	0.353143	0.353143	0.353143	0.34485	0.34485	0.34485	0.34485
Compound_58	Phosphoric acid, bis(trimethylsilyl) 2,3-bis[(trimethylsilyl)oxy]propyl ester	SBP	Urine	GC	-2.1055	6.7277e-08	0.59595	0.0291109	0.279754	5.03065e-08	0.126661	0.00464204	-7.52626	1.33734	4.70508	6.27114	1.12085e-12	0.182409	0.729638	4.34232e-06	1.71352e-09	0.25161	0.25161	0.25161	0.25161	0.242016	0.242016	0.242016	0.242016
Compound_58	Phosphoric acid, bis(trimethylsilyl) 2,3-bis[(trimethylsilyl)oxy]propyl ester	DBP	Urine	GC	-1.25277	1.18313e-07	0.335606	0.0146652	0.305292	5.48988e-08	0.138223	0.00506579	-4.10352	2.1551	2.428	2.89496	5.6215e-05	0.0321744	0.394786	0.0159377	0.00415076	0.0909489	0.0909489	0.0909489	0.0909489	0.0792944	0.0792944	0.0792944	0.0792944
Compound_58	Phosphoric acid, bis(trimethylsilyl) 2,3-bis[(trimethylsilyl)oxy]propyl ester	Continuous MetS	Urine	GC	-0.497666	1.97472e-07	0.0542613	-0.000129983	0.282743	5.08481e-08	0.128654	0.00468051	-1.76014	3.88356	0.421761	-0.0277711	0.0797079	0.000134425	0.016577	0.673591	0.977869	0.0645974	0.0645974	0.0645974	0.0645974	0.0524493	0.0524493	0.0524493	0.0524493
Compound_58	Phosphoric acid, bis(trimethylsilyl) 2,3-bis[(trimethylsilyl)oxy]propyl ester	Serum triglycerides (Log)	Urine	GC	-1.60896	2.20332e-07	0.216412	0.0173374	0.292223	5.24922e-08	0.132667	0.00483872	-5.50594	4.19743	1.63124	3.58305	9.70875e-08	3.84761e-05	0.0110811	0.104197	0.000413795	0.138633	0.138633	0.138633	0.138633	0.127494	0.127494	0.127494	0.127494
Compound_58	Phosphoric acid, bis(trimethylsilyl) 2,3-bis[(trimethylsilyl)oxy]propyl ester	HbA1c (Log)	Urine	GC	-1.9905	6.36685e-08	0.0545995	0.0324465	0.225277	3.96445e-08	0.100721	0.00371846	-8.83582	1.60599	0.542089	8.7258	2.66538e-16	0.109655	0.686537	0.588284	5.54094e-16	0.265243	0.265243	0.265243	0.265243	0.255617	0.255617	0.255617	0.255617
Compound_58	Phosphoric acid, bis(trimethylsilyl) 2,3-bis[(trimethylsilyl)oxy]propyl ester	Plasma glucose (Log)	Urine	GC	-1.31492	3.94318e-08	0.325373	0.0174508	0.252558	4.54197e-08	0.114919	0.00418083	-5.20642	0.868166	2.83132	4.17401	4.25319e-07	0.386205	0.891277	0.00504446	4.24068e-05	0.122367	0.122367	0.122367	0.122367	0.110969	0.110969	0.110969	0.110969
Compound_58	Phosphoric acid, bis(trimethylsilyl) 2,3-bis[(trimethylsilyl)oxy]propyl ester	BMI (Log)	Urine	GC	-1.49097	1.92045e-07	0.138958	0.0176704	0.285444	5.13296e-08	0.129237	0.00473645	-5.22333	3.7414	1.07522	3.73073	3.88273e-07	0.000230256	0.0165784	0.283386	0.000239656	0.119998	0.119998	0.119998	0.119998	0.108716	0.108716	0.108716	0.108716
Compound_58	Phosphoric acid, bis(trimethylsilyl) 2,3-bis[(trimethylsilyl)oxy]propyl ester	SCORE (Log)	Urine	GC	-4.29029	3.93434e-08	0.591235	0.0695937	0.0939713	1.72146e-08	0.0422518	0.00156009	-45.6553	2.28546	13.9931	44.6087	3.04892e-113	0.0232515	0.35201	3.89275e-32	2.88517e-111	0.922583	0.922583	0.922583	0.922583	0.921513	0.921513	0.921513	0.921513
Compound_63	2,3-Dihydroxybutanoic acid	Plasma total cholesterol	Urine	GC	-1.43812	-3.05325e-09	-0.28084	0.0309872	0.289392	1.7691e-08	0.143773	0.00476765	-4.96946	-0.172588	-1.95336	6.49948	1.30391e-06	0.863126	0.957112	0.0519797	4.87635e-10	0.161619	0.161619	0.161619	0.161619	0.150778	0.150778	0.150778	0.150778
Compound_63	2,3-Dihydroxybutanoic acid	Plasma HDL cholesterol	Urine	GC	0.234374	1.64515e-09	-1.07945	0.00990477	0.289867	1.76529e-08	0.143905	0.00476547	0.808558	0.0931941	-7.50109	2.07845	0.419601	0.92583	0.987552	1.35407e-12	0.0387727	0.232848	0.232848	0.232848	0.232848	0.222885	0.222885	0.222885	0.222885
Compound_63	2,3-Dihydroxybutanoic acid	Plasma LDL cholesterol	Urine	GC	-1.27052	-1.8771e-08	0.136941	0.0246335	0.291645	1.77612e-08	0.144788	0.0047947	-4.35641	-1.05685	0.945806	5.13766	1.98904e-05	0.291682	0.832397	0.345236	5.91492e-07	0.122036	0.122036	0.122036	0.122036	0.110634	0.110634	0.110634	0.110634
Compound_63	2,3-Dihydroxybutanoic acid	Waist circumference	Urine	GC	-2.15757	4.68416e-08	0.681949	0.0248099	0.250863	1.53405e-08	0.124299	0.00413599	-8.60058	3.05345	5.48636	5.99854	1.15806e-15	0.00252397	0.103843	1.06293e-07	7.503e-09	0.339187	0.339187	0.339187	0.339187	0.330715	0.330715	0.330715	0.330715
Compound_63	2,3-Dihydroxybutanoic acid	SBP	Urine	GC	-2.06184	1.49192e-08	0.562175	0.0294622	0.285241	1.74428e-08	0.141333	0.00470277	-7.22842	0.855325	3.97767	6.26486	6.87595e-12	0.393246	0.891277	9.28185e-05	1.77368e-09	0.248241	0.248241	0.248241	0.248241	0.238603	0.238603	0.238603	0.238603
Compound_63	2,3-Dihydroxybutanoic acid	DBP	Urine	GC	-1.10866	1.67392e-08	0.311111	0.014895	0.313137	1.91487e-08	0.155155	0.00516269	-3.54051	0.874169	2.00516	2.88512	0.000481744	0.382922	0.891277	0.0460974	0.00427799	0.0759236	0.0759236	0.0759236	0.0759236	0.0640765	0.0640765	0.0640765	0.0640765
Compound_63	2,3-Dihydroxybutanoic acid	Continuous MetS	Urine	GC	-0.359677	4.18408e-08	-0.0344352	0.000861526	0.293506	1.78745e-08	0.145712	0.0048253	-1.22545	2.34081	-0.236324	0.178544	0.221654	0.0200939	0.349324	0.813391	0.858453	0.0266137	0.0266137	0.0266137	0.0266137	0.0139723	0.0139723	0.0139723	0.0139723
Compound_63	2,3-Dihydroxybutanoic acid	Serum triglycerides (Log)	Urine	GC	-1.44197	4.60224e-08	0.116577	0.0183264	0.303882	1.85767e-08	0.150972	0.00500636	-4.74516	2.47742	0.772176	3.66063	3.64329e-06	0.0139471	0.314264	0.440796	0.000311561	0.0971055	0.0971055	0.0971055	0.0971055	0.0854302	0.0854302	0.0854302	0.0854302
Compound_63	2,3-Dihydroxybutanoic acid	HbA1c (Log)	Urine	GC	-1.90337	7.94309e-09	0.045467	0.0325005	0.227996	1.39388e-08	0.113135	0.00376243	-8.34825	0.569855	0.401884	8.63819	6.59835e-15	0.569335	0.904154	0.688144	9.8927e-16	0.258019	0.258019	0.258019	0.258019	0.248299	0.248299	0.248299	0.248299
Compound_63	2,3-Dihydroxybutanoic acid	Plasma glucose (Log)	Urine	GC	-1.38827	2.26566e-08	0.255212	0.0182259	0.256258	1.56062e-08	0.12722	0.00421294	-5.41746	1.45178	2.00606	4.32618	1.51546e-07	0.147921	0.705213	0.0460156	2.25881e-05	0.127465	0.127465	0.127465	0.127465	0.116133	0.116133	0.116133	0.116133
Compound_63	2,3-Dihydroxybutanoic acid	BMI (Log)	Urine	GC	-1.40306	4.77703e-08	0.0235002	0.018885	0.294554	1.80123e-08	0.145947	0.00485632	-4.76334	2.65209	0.161018	3.88875	3.34141e-06	0.0085466	0.282283	0.872218	0.000131323	0.094571	0.094571	0.094571	0.094571	0.0829629	0.0829629	0.0829629	0.0829629
Compound_63	2,3-Dihydroxybutanoic acid	SCORE (Log)	Urine	GC	-4.26473	8.37771e-09	0.570251	0.0698524	0.0963234	5.76205e-09	0.04747	0.00159086	-44.2751	1.45394	12.0129	43.9084	1.25257e-110	0.147406	0.705213	8.04547e-26	6.35662e-110	0.921485	0.921485	0.921485	0.921485	0.920399	0.920399	0.920399	0.920399
Compound_96	Erythritol	Plasma total cholesterol	Urine	GC	-1.52993	2.96506e-09	-0.299643	0.0309645	0.299778	6.24044e-09	0.129311	0.00472146	-5.10353	0.475136	-2.31722	6.55824	6.938e-07	0.635137	0.904154	0.0213632	3.50113e-10	0.162326	0.162326	0.162326	0.162326	0.151494	0.151494	0.151494	0.151494
Compound_96	Erythritol	Plasma HDL cholesterol	Urine	GC	0.271866	-1.0936e-09	-1.0706	0.00989254	0.300405	6.22893e-09	0.129511	0.00472178	0.904999	-0.175567	-8.26643	2.09508	0.366409	0.860788	0.957112	1.08523e-14	0.037253	0.232921	0.232921	0.232921	0.232921	0.222959	0.222959	0.222959	0.222959
Compound_96	Erythritol	Plasma LDL cholesterol	Urine	GC	-1.37623	-1.12927e-09	0.0710087	0.0254469	0.30297	6.28213e-09	0.130617	0.00476211	-4.54244	-0.179759	0.543639	5.34363	8.95991e-06	0.857499	0.957112	0.587214	2.18167e-07	0.117914	0.117914	0.117914	0.117914	0.106459	0.106459	0.106459	0.106459
Compound_96	Erythritol	Waist circumference	Urine	GC	-2.24684	1.78401e-08	0.808073	0.022003	0.258883	5.39739e-09	0.111292	0.00408377	-8.67899	3.30532	7.26084	5.38792	6.88318e-16	0.0010977	0.0632275	5.65577e-12	1.73536e-07	0.343508	0.343508	0.343508	0.343508	0.335092	0.335092	0.335092	0.335092
Compound_96	Erythritol	SBP	Urine	GC	-1.95873	1.11826e-10	0.616711	0.028847	0.295787	6.16682e-09	0.127157	0.00466593	-6.62209	0.0181335	4.85	6.18248	2.40168e-10	0.985548	0.995922	2.25276e-06	2.78349e-09	0.245891	0.245891	0.245891	0.245891	0.236223	0.236223	0.236223	0.236223
Compound_96	Erythritol	DBP	Urine	GC	-1.04655	2.39398e-09	0.366449	0.0140912	0.324651	6.76859e-09	0.139565	0.00512124	-3.22361	0.35369	2.62565	2.75153	0.00144622	0.72389	0.912225	0.00921873	0.00639626	0.0734012	0.0734012	0.0734012	0.0734012	0.0615218	0.0615218	0.0615218	0.0615218
Compound_96	Erythritol	Continuous MetS	Urine	GC	-0.349984	1.20618e-08	0.0879466	-0.00142426	0.305388	6.33227e-09	0.13166	0.00480012	-1.14603	1.90481	0.667984	-0.296714	0.252969	0.0580471	0.522424	0.504811	0.766952	0.0189342	0.0189342	0.0189342	0.0189342	0.00619307	0.00619307	0.00619307	0.00619307
Compound_96	Erythritol	Serum triglycerides (Log)	Urine	GC	-1.40484	1.21795e-08	0.253705	0.0158582	0.316739	6.59351e-09	0.136627	0.00498859	-4.43532	1.84719	1.85691	3.1789	1.42006e-05	0.0659923	0.539786	0.0645913	0.00167971	0.0866522	0.0866522	0.0866522	0.0866522	0.0748417	0.0748417	0.0748417	0.0748417
Compound_96	Erythritol	HbA1c (Log)	Urine	GC	-1.78019	-3.29316e-09	0.0845383	0.0324994	0.235354	5.00773e-09	0.101368	0.00375442	-7.56391	-0.657615	0.833973	8.6563	9.42319e-13	0.511446	0.904154	0.405165	8.7774e-16	0.258368	0.258368	0.258368	0.258368	0.248652	0.248652	0.248652	0.248652
Compound_96	Erythritol	Plasma glucose (Log)	Urine	GC	-1.27392	1.92202e-09	0.333353	0.0172164	0.266727	5.5306e-09	0.114992	0.00419242	-4.77612	0.347525	2.89893	4.10656	3.17567e-06	0.728513	0.912225	0.00410509	5.5753e-05	0.119964	0.119964	0.119964	0.119964	0.108535	0.108535	0.108535	0.108535
Compound_96	Erythritol	BMI (Log)	Urine	GC	-1.40175	1.42828e-08	0.16221	0.0162183	0.306262	6.38519e-09	0.13166	0.00483116	-4.57695	2.23687	1.23204	3.35702	7.66061e-06	0.0262376	0.35201	0.21917	0.000919402	0.0868806	0.0868806	0.0868806	0.0868806	0.075174	0.075174	0.075174	0.075174
Compound_96	Erythritol	SCORE (Log)	Urine	GC	-4.20458	6.33872e-11	0.601402	0.0694796	0.0999619	2.03999e-09	0.0427943	0.00158011	-42.0619	0.0310724	14.0533	43.9714	2.68221e-106	0.97524	0.995922	2.49461e-32	4.80532e-110	0.92072	0.92072	0.92072	0.92072	0.919624	0.919624	0.919624	0.919624
Compound_3276	Trigonelline	Plasma total cholesterol	Plasma	LC	-1.33227	-0.0451371	-0.302079	0.0282707	0.3023	0.0823656	0.137242	0.00529733	-4.40711	-0.548009	-2.20106	5.33679	1.63407e-05	0.584238	0.759127	0.0287666	2.33963e-07	0.122981	0.122981	0.122981	0.122981	0.111075	0.111075	0.111075	0.111075
Compound_3276	Trigonelline	Plasma HDL cholesterol	Plasma	LC	0.308444	0.0825152	-0.971762	0.0069758	0.288389	0.0781482	0.130683	0.00503722	1.06954	1.05588	-7.43603	1.38485	0.285998	0.292181	0.607379	2.29135e-12	0.1675	0.202669	0.202669	0.202669	0.202669	0.191796	0.191796	0.191796	0.191796
Compound_3276	Trigonelline	Plasma LDL cholesterol	Plasma	LC	-1.25277	-0.0681261	-0.00404444	0.0228152	0.311463	0.0844008	0.141139	0.00544024	-4.0222	-0.807174	-0.0286557	4.19379	7.92687e-05	0.420438	0.68799	0.977165	3.9777e-05	0.0754012	0.0754012	0.0754012	0.0754012	0.062793	0.062793	0.062793	0.062793
Compound_3276	Trigonelline	Waist circumference	Plasma	LC	-1.7054	-0.0410561	0.809271	0.0216619	0.283026	0.0769809	0.127866	0.00496137	-6.02559	-0.533328	6.32904	4.36611	6.89649e-09	0.594338	0.759127	1.33759e-09	1.93616e-05	0.238349	0.238349	0.238349	0.238349	0.228103	0.228103	0.228103	0.228103
Compound_3276	Trigonelline	SBP	Plasma	LC	-1.78962	0.0399072	0.527067	0.0261719	0.272876	0.0742201	0.123281	0.00478344	-6.55837	0.537687	4.27535	5.47135	3.7406e-10	0.591329	0.759127	2.82966e-05	1.19601e-07	0.217145	0.217145	0.217145	0.217145	0.206613	0.206613	0.206613	0.206613
Compound_3276	Trigonelline	DBP	Plasma	LC	-1.00344	0.0716287	0.342504	0.014032	0.315529	0.0858215	0.142551	0.00553115	-3.18018	0.834624	2.40268	2.5369	0.00168098	0.404823	0.68799	0.0170941	0.0118675	0.0723355	0.0723355	0.0723355	0.0723355	0.0598557	0.0598557	0.0598557	0.0598557
Compound_3276	Trigonelline	Continuous MetS	Plasma	LC	0.0255417	0.00821129	-0.00339214	-0.000419922	0.333123	0.0902703	0.150954	0.00581857	0.0766735	0.0909634	-0.0224713	-0.0721693	0.938953	0.927604	0.927604	0.982092	0.942533	5.26848e-05	5.26848e-05	5.26848e-05	5.26848e-05	-0.013583	-0.013583	-0.013583	-0.013583
Compound_3276	Trigonelline	Serum triglycerides (Log)	Plasma	LC	-1.12221	-0.0361538	0.296585	0.0169911	0.316029	0.0861064	0.143475	0.00553791	-3.55096	-0.419873	2.06715	3.06813	0.00046898	0.674986	0.809983	0.039885	0.00242317	0.0679676	0.0679676	0.0679676	0.0679676	0.0553155	0.0553155	0.0553155	0.0553155
Compound_3276	Trigonelline	HbA1c (Log)	Plasma	LC	-1.68909	0.0305784	-0.109325	0.0330283	0.306164	0.0811152	0.135882	0.00531888	-5.51695	0.376975	-0.804554	6.20963	9.6899e-08	0.706557	0.820518	0.42195	2.63395e-09	0.161057	0.161057	0.161057	0.161057	0.149565	0.149565	0.149565	0.149565
Compound_3276	Trigonelline	Plasma glucose (Log)	Plasma	LC	-1.14082	0.0889136	0.211846	0.0190541	0.308016	0.0834668	0.139577	0.00538004	-3.70378	1.06526	1.51778	3.54163	0.000268647	0.287927	0.607379	0.130507	0.000485367	0.0884396	0.0884396	0.0884396	0.0884396	0.0760092	0.0760092	0.0760092	0.0760092
Compound_3276	Trigonelline	BMI (Log)	Plasma	LC	-1.05765	-0.087686	0.188362	0.0168161	0.313555	0.0852844	0.141659	0.00549653	-3.37309	-1.02816	1.32969	3.0594	0.000876311	0.304989	0.607379	0.18498	0.00248938	0.0531612	0.0531612	0.0531612	0.0531612	0.0404235	0.0404235	0.0404235	0.0404235
Compound_3276	Trigonelline	SCORE (Log)	Plasma	LC	-4.06874	0.00866336	0.556862	0.0677473	0.0979612	0.0304572	0.0431395	0.00170389	-41.5342	0.284444	12.9084	39.7602	1.76617e-101	0.776359	0.851068	2.94014e-28	4.90813e-98	0.914004	0.914004	0.914004	0.914004	0.912739	0.912739	0.912739	0.912739
Compound_3903	Glutamic acid	Plasma total cholesterol	Plasma	LC	-1.28911	-0.00910441	-0.303234	0.0276964	0.299968	0.0771068	0.140687	0.00524321	-4.29747	-0.118075	-2.15537	5.28234	2.59e-05	0.906115	0.927604	0.0322135	3.04914e-07	0.121844	0.121844	0.121844	0.121844	0.109924	0.109924	0.109924	0.109924
Compound_3903	Glutamic acid	Plasma HDL cholesterol	Plasma	LC	0.0696224	-0.121701	-0.913242	0.00978836	0.284448	0.0729096	0.133236	0.0049605	0.244764	-1.6692	-6.85433	1.97326	0.806868	0.0964994	0.315816	7.11702e-11	0.0497176	0.20865	0.20865	0.20865	0.20865	0.197859	0.197859	0.197859	0.197859
Compound_3903	Glutamic acid	Plasma LDL cholesterol	Plasma	LC	-1.21757	-0.0402383	0.00476021	0.0222785	0.30864	0.0791105	0.144567	0.00538238	-3.94496	-0.508634	0.0329273	4.13914	0.000107343	0.611519	0.759127	0.973762	4.96635e-05	0.0737522	0.0737522	0.0737522	0.0737522	0.0611215	0.0611215	0.0611215	0.0611215
Compound_3903	Glutamic acid	Waist circumference	Plasma	LC	-1.17842	0.402686	0.637414	0.0157747	0.26038	0.0667393	0.121553	0.00455329	-4.52578	6.03372	5.24391	3.46447	9.78803e-06	6.60474e-09	2.37771e-07	3.64586e-07	0.000636995	0.344406	0.344406	0.344406	0.344406	0.335587	0.335587	0.335587	0.335587
Compound_3903	Glutamic acid	SBP	Plasma	LC	-1.69859	0.117344	0.482879	0.0252564	0.269021	0.0689541	0.125587	0.00470439	-6.31397	1.70177	3.84498	5.36868	1.45291e-09	0.0901924	0.315816	0.000157318	1.98635e-07	0.226179	0.226179	0.226179	0.226179	0.215769	0.215769	0.215769	0.215769
Compound_3903	Glutamic acid	DBP	Plasma	LC	-0.995193	0.0797849	0.317513	0.0140958	0.312677	0.0801438	0.145967	0.0054678	-3.18281	0.995522	2.17524	2.57796	0.00166647	0.320561	0.607379	0.0306634	0.0105824	0.073555	0.073555	0.073555	0.073555	0.0610916	0.0610916	0.0610916	0.0610916
Compound_3903	Glutamic acid	Continuous MetS	Plasma	LC	0.391233	0.326221	-0.134905	-0.00443262	0.318458	0.0816273	0.149167	0.00555361	1.22852	3.99647	-0.90439	-0.798151	0.220564	8.7737e-05	0.000789633	0.366778	0.425643	0.0676991	0.0676991	0.0676991	0.0676991	0.0549859	0.0549859	0.0549859	0.0549859
Compound_3903	Glutamic acid	Serum triglycerides (Log)	Plasma	LC	-0.777993	0.257462	0.186339	0.0131174	0.306189	0.0787057	0.143605	0.00535193	-2.54089	3.2712	1.29758	2.45097	0.0117428	0.00124237	0.00894508	0.195785	0.0150238	0.110303	0.110303	0.110303	0.110303	0.0982256	0.0982256	0.0982256	0.0982256
Compound_3903	Glutamic acid	HbA1c (Log)	Plasma	LC	-1.55716	0.144346	-0.165514	0.0316419	0.301485	0.0752824	0.138053	0.00522328	-5.16496	1.91739	-1.19892	6.05785	5.398e-07	0.0564891	0.225956	0.231855	5.94699e-09	0.174373	0.174373	0.174373	0.174373	0.163063	0.163063	0.163063	0.163063
Compound_3903	Glutamic acid	Plasma glucose (Log)	Plasma	LC	-1.03273	0.186324	0.14604	0.018057	0.301784	0.0773533	0.141356	0.00526283	-3.42209	2.40873	1.03313	3.43104	0.000740861	0.0168318	0.100991	0.302676	0.00071805	0.107281	0.107281	0.107281	0.107281	0.0951077	0.0951077	0.0951077	0.0951077
Compound_3903	Glutamic acid	BMI (Log)	Plasma	LC	-0.477607	0.400027	0.0123126	0.0102444	0.293615	0.0752579	0.137068	0.00513447	-1.62664	5.31542	0.0898281	1.99523	0.105225	2.57741e-07	4.63933e-06	0.928504	0.0472354	0.15565	0.15565	0.15565	0.15565	0.144291	0.144291	0.144291	0.144291
Compound_3903	Glutamic acid	SCORE (Log)	Plasma	LC	-4.03403	0.0356319	0.544808	0.0673368	0.0950008	0.0240314	0.0436977	0.0016654	-42.4632	1.48272	12.4677	40.4327	3.0859e-103	0.139692	0.368754	6.82325e-27	2.35252e-99	0.914887	0.914887	0.914887	0.914887	0.913635	0.913635	0.913635	0.913635
Compound_7825	Hydroxy(iso)butyric acid	Plasma total cholesterol	Plasma	LC	-1.26149	0.0160076	-0.309645	0.0274486	0.30232	0.0921947	0.137881	0.00520242	-4.17268	0.173628	-2.24574	5.27612	4.32807e-05	0.862317	0.913041	0.0257102	3.14236e-07	0.121909	0.121909	0.121909	0.121909	0.109989	0.109989	0.109989	0.109989
Compound_7825	Hydroxy(iso)butyric acid	Plasma HDL cholesterol	Plasma	LC	0.619231	0.386288	-1.02663	0.0050974	0.275799	0.0836768	0.125588	0.00473204	2.24522	4.61643	-8.17458	1.07721	0.0257482	6.6354e-06	7.96248e-05	2.3399e-14	0.282566	0.269401	0.269401	0.269401	0.269401	0.259439	0.259439	0.259439	0.259439
Compound_7825	Hydroxy(iso)butyric acid	Plasma LDL cholesterol	Plasma	LC	-1.31773	-0.138166	0.0113144	0.0228935	0.310116	0.0940885	0.141215	0.00532083	-4.24914	-1.46847	0.0801217	4.30262	3.16954e-05	0.143404	0.368754	0.936213	2.5396e-05	0.0816644	0.0816644	0.0816644	0.0816644	0.0691416	0.0691416	0.0691416	0.0691416
Compound_7825	Hydroxy(iso)butyric acid	Waist circumference	Plasma	LC	-1.58812	0.0637927	0.793645	0.0205112	0.282476	0.08619	0.12835	0.00486487	-5.62215	0.740141	6.18346	4.21619	5.60769e-08	0.459993	0.719989	2.9575e-09	3.61179e-05	0.239247	0.239247	0.239247	0.239247	0.229012	0.229012	0.229012	0.229012
Compound_7825	Hydroxy(iso)butyric acid	SBP	Plasma	LC	-2.04129	-0.191585	0.564525	0.0283415	0.269421	0.0822067	0.122418	0.00464004	-7.57658	-2.33053	4.61146	6.10802	9.38581e-13	0.0206714	0.10631	6.7364e-06	4.44041e-09	0.234768	0.234768	0.234768	0.234768	0.224473	0.224473	0.224473	0.224473
Compound_7825	Hydroxy(iso)butyric acid	DBP	Plasma	LC	-1.17483	-0.0800348	0.364394	0.015786	0.315104	0.0961456	0.143175	0.0054268	-3.7284	-0.832433	2.5451	2.90889	0.000244372	0.406055	0.68799	0.0116002	0.00399406	0.0723203	0.0723203	0.0723203	0.0723203	0.0598403	0.0598403	0.0598403	0.0598403
Compound_7825	Hydroxy(iso)butyric acid	Continuous MetS	Plasma	LC	-0.205459	-0.20863	0.0320757	0.0014059	0.329573	0.0999917	0.150075	0.00565467	-0.623409	-2.08647	0.213731	0.248627	0.533662	0.038088	0.171396	0.830955	0.803882	0.0194189	0.0194189	0.0194189	0.0194189	0.00604731	0.00604731	0.00604731	0.00604731
Compound_7825	Hydroxy(iso)butyric acid	Serum triglycerides (Log)	Plasma	LC	-1.14519	-0.0623285	0.302976	0.0169449	0.315684	0.0962702	0.143976	0.00543239	-3.62764	-0.647433	2.10434	3.11923	0.000355231	0.518024	0.759127	0.0364787	0.00205466	0.0689899	0.0689899	0.0689899	0.0689899	0.0563518	0.0563518	0.0563518	0.0563518
Compound_7825	Hydroxy(iso)butyric acid	HbA1c (Log)	Plasma	LC	-1.83237	-0.0997805	-0.0892606	0.0343248	0.305933	0.0905487	0.136132	0.005217	-5.98944	-1.10195	-0.655693	6.5794	8.54718e-09	0.271691	0.607379	0.51271	3.42994e-10	0.165142	0.165142	0.165142	0.165142	0.153706	0.153706	0.153706	0.153706
Compound_7825	Hydroxy(iso)butyric acid	Plasma glucose (Log)	Plasma	LC	-1.30362	-0.053209	0.230487	0.0208544	0.308294	0.0935357	0.140386	0.00528957	-4.22849	-0.568863	1.64181	3.94255	3.45071e-05	0.57003	0.759127	0.102057	0.000108354	0.0850835	0.0850835	0.0850835	0.0850835	0.0726074	0.0726074	0.0726074	0.0726074
Compound_7825	Hydroxy(iso)butyric acid	BMI (Log)	Plasma	LC	-0.9235	0.0267597	0.173803	0.0152466	0.313816	0.0957526	0.14259	0.00540461	-2.94281	0.279467	1.21891	2.82103	0.0035962	0.780145	0.851068	0.224167	0.00521869	0.0490059	0.0490059	0.0490059	0.0490059	0.0362123	0.0362123	0.0362123	0.0362123
Compound_7825	Hydroxy(iso)butyric acid	SCORE (Log)	Plasma	LC	-4.12705	-0.0427924	0.564196	0.0682856	0.0953381	0.0285305	0.0430516	0.00164506	-43.2885	-1.49989	13.1051	41.5094	8.9831e-105	0.13519	0.368754	7.20111e-29	1.96916e-101	0.914908	0.914908	0.914908	0.914908	0.913657	0.913657	0.913657	0.913657
Compound_3885	Methyluric acid	Plasma total cholesterol	Urine	LC	-1.32054	0.110016	-0.328799	0.0302433	0.297603	0.100899	0.129844	0.00483227	-4.43725	1.09036	-2.53225	6.25861	1.41343e-05	0.276695	0.553391	0.0120001	1.8809e-09	0.170956	0.170956	0.170956	0.170956	0.160142	0.160142	0.160142	0.160142
Compound_3885	Methyluric acid	Plasma HDL cholesterol	Urine	LC	0.428793	0.121258	-1.08636	0.00830087	0.298212	0.100732	0.130042	0.00483239	1.43788	1.20377	-8.35396	1.71776	0.151833	0.229923	0.495845	6.35819e-15	0.0871929	0.234515	0.234515	0.234515	0.234515	0.224487	0.224487	0.224487	0.224487
Compound_3885	Methyluric acid	Plasma LDL cholesterol	Urine	LC	-1.33151	0.0506361	0.0512742	0.0248451	0.303005	0.102351	0.132132	0.00491006	-4.39434	0.494728	0.388054	5.06003	1.69998e-05	0.621267	0.781751	0.698337	8.6e-07	0.118331	0.118331	0.118331	0.118331	0.10678	0.10678	0.10678	0.10678
Compound_3885	Methyluric acid	Waist circumference	Urine	LC	-2.02158	-0.121746	0.880637	0.0246682	0.263244	0.089074	0.11432	0.00427383	-7.67952	-1.36679	7.70327	5.77191	4.44281e-13	0.173013	0.444891	3.83171e-13	2.49717e-08	0.322601	0.322601	0.322601	0.322601	0.313842	0.313842	0.313842	0.313842
Compound_3885	Methyluric acid	SBP	Urine	LC	-1.84747	0.0831656	0.598661	0.0281404	0.295957	0.100143	0.128526	0.00480494	-6.24237	0.830467	4.65789	5.85657	2.03084e-09	0.407128	0.66621	5.38198e-06	1.60576e-08	0.249893	0.249893	0.249893	0.249893	0.240193	0.240193	0.240193	0.240193
Compound_3885	Methyluric acid	DBP	Urine	LC	-0.885695	0.0713917	0.35999	0.0133814	0.325535	0.110152	0.141371	0.00528515	-2.72073	0.648122	2.54641	2.53188	0.00700731	0.517547	0.745268	0.0115315	0.0120069	0.0748602	0.0748602	0.0748602	0.0748602	0.0628972	0.0628972	0.0628972	0.0628972
Compound_3885	Methyluric acid	Continuous MetS	Urine	LC	-0.13657	-0.0258099	0.10984	0.000151821	0.30351	0.102522	0.132352	0.00491824	-0.449968	-0.25175	0.829906	0.030869	0.653159	0.80146	0.851729	0.407456	0.975401	0.00311449	0.00311449	0.00311449	0.00311449	-0.00994515	-0.00994515	-0.00994515	-0.00994515
Compound_3885	Methyluric acid	Serum triglycerides (Log)	Urine	LC	-1.00155	0.105939	0.23686	0.0160014	0.311198	0.105508	0.135775	0.00505301	-3.21837	1.00408	1.74449	3.1667	0.00147505	0.316396	0.599487	0.0824086	0.00175053	0.0809399	0.0809399	0.0809399	0.0809399	0.0689521	0.0689521	0.0689521	0.0689521
Compound_3885	Methyluric acid	HbA1c (Log)	Urine	LC	-1.82097	0.0335881	0.0632484	0.032205	0.23755	0.078989	0.102043	0.00384081	-7.66564	0.425225	0.619822	8.38494	5.15556e-13	0.671075	0.781751	0.535997	5.37952e-15	0.262285	0.262285	0.262285	0.262285	0.252536	0.252536	0.252536	0.252536
Compound_3885	Methyluric acid	Plasma glucose (Log)	Urine	LC	-1.25943	-0.0086696	0.337808	0.0177739	0.265995	0.0898499	0.115993	0.00431033	-4.73479	-0.0964898	2.91232	4.12355	3.84343e-06	0.923216	0.923216	0.00394231	5.22022e-05	0.122489	0.122489	0.122489	0.122489	0.110993	0.110993	0.110993	0.110993
Compound_3885	Methyluric acid	BMI (Log)	Urine	LC	-1.31178	-0.147606	0.237073	0.0192718	0.304646	0.103083	0.1323	0.00494601	-4.3059	-1.43191	1.79194	3.89643	2.4551e-05	0.153516	0.425121	0.0744463	0.000127757	0.0819731	0.0819731	0.0819731	0.0819731	0.070102	0.070102	0.070102	0.070102
Compound_3885	Methyluric acid	SCORE (Log)	Urine	LC	-4.12522	0.0586213	0.584969	0.0689483	0.098715	0.0331877	0.042407	0.00160643	-41.7892	1.76635	13.7941	42.9202	1.82313e-105	0.0787489	0.283496	1.83972e-31	1.05607e-107	0.923507	0.923507	0.923507	0.923507	0.922445	0.922445	0.922445	0.922445
Compound_4443	Dimethyluric acid	Plasma total cholesterol	Urine	LC	-1.27111	0.137834	-0.323987	0.0302735	0.312632	0.115548	0.128906	0.00480258	-4.06583	1.19287	-2.51337	6.30359	6.57482e-05	0.234149	0.495845	0.0126435	1.4693e-09	0.171794	0.171794	0.171794	0.171794	0.160991	0.160991	0.160991	0.160991
Compound_4443	Dimethyluric acid	Plasma HDL cholesterol	Urine	LC	0.155713	-0.0665069	-1.05101	0.0102359	0.313518	0.11586	0.129435	0.00481449	0.496663	-0.574027	-8.12003	2.12605	0.619903	0.566513	0.755351	2.87122e-14	0.0345692	0.230778	0.230778	0.230778	0.230778	0.220701	0.220701	0.220701	0.220701
Compound_4443	Dimethyluric acid	Plasma LDL cholesterol	Urine	LC	-1.32136	0.0554499	0.0548346	0.0249353	0.317797	0.117442	0.131201	0.00488021	-4.15789	0.472147	0.417943	5.10948	4.54171e-05	0.637271	0.781751	0.676381	6.80535e-07	0.118247	0.118247	0.118247	0.118247	0.106695	0.106695	0.106695	0.106695
Compound_4443	Dimethyluric acid	Waist circumference	Urine	LC	-1.60756	0.157626	0.830286	0.0219133	0.276236	0.101931	0.113452	0.00424347	-5.81953	1.5464	7.3184	5.16401	1.94905e-08	0.123371	0.370113	4.07705e-12	5.19852e-07	0.324113	0.324113	0.324113	0.324113	0.315373	0.315373	0.315373	0.315373
Compound_4443	Dimethyluric acid	SBP	Urine	LC	-1.63176	0.22241	0.584468	0.0271361	0.308848	0.113965	0.126846	0.00474444	-5.28339	1.95157	4.60771	5.71956	2.91945e-07	0.0521931	0.266689	6.71899e-06	3.27389e-08	0.259814	0.259814	0.259814	0.259814	0.250243	0.250243	0.250243	0.250243
Compound_4443	Dimethyluric acid	DBP	Urine	LC	-0.578042	0.272018	0.335869	0.0118102	0.338854	0.125037	0.13917	0.0052054	-1.70587	2.1755	2.41338	2.26883	0.0893702	0.0306028	0.183617	0.0165816	0.0241982	0.0917142	0.0917142	0.0917142	0.0917142	0.0799691	0.0799691	0.0799691	0.0799691
Compound_4443	Dimethyluric acid	Continuous MetS	Urine	LC	0.416734	0.346017	0.0576462	-0.00312226	0.312285	0.115405	0.128925	0.00479555	1.33447	2.9983	0.447128	-0.651074	0.183376	0.00301456	0.0361747	0.655205	0.515652	0.0405052	0.0405052	0.0405052	0.0405052	0.0279354	0.0279354	0.0279354	0.0279354
Compound_4443	Dimethyluric acid	Serum triglycerides (Log)	Urine	LC	-0.428414	0.482009	0.192761	0.0129706	0.316314	0.116909	0.130424	0.00485914	-1.3544	4.12295	1.47796	2.66933	0.176939	5.22559e-05	0.00188121	0.140787	0.00814198	0.140439	0.140439	0.140439	0.140439	0.129228	0.129228	0.129228	0.129228
Compound_4443	Dimethyluric acid	HbA1c (Log)	Urine	LC	-1.69765	0.11471	0.0547408	0.031593	0.248127	0.090083	0.101011	0.00380724	-6.84185	1.27338	0.54193	8.29813	7.18637e-11	0.204184	0.490042	0.588398	9.43598e-15	0.266934	0.266934	0.266934	0.266934	0.257246	0.257246	0.257246	0.257246
Compound_4443	Dimethyluric acid	Plasma glucose (Log)	Urine	LC	-0.966062	0.188282	0.310578	0.0160526	0.276934	0.102341	0.114331	0.00425269	-3.48842	1.83976	2.71648	3.7747	0.000582518	0.0670981	0.268392	0.00710174	0.00020413	0.135235	0.135235	0.135235	0.135235	0.123906	0.123906	0.123906	0.123906
Compound_4443	Dimethyluric acid	BMI (Log)	Urine	LC	-0.80913	0.191558	0.17596	0.0159278	0.319638	0.117946	0.131277	0.00491021	-2.53139	1.62411	1.34037	3.24382	0.012023	0.10571	0.345961	0.181436	0.00135308	0.0842712	0.0842712	0.0842712	0.0842712	0.0724299	0.0724299	0.0724299	0.0724299
Compound_4443	Dimethyluric acid	SCORE (Log)	Urine	LC	-4.07823	0.0885308	0.585691	0.0688533	0.101759	0.036913	0.041901	0.00158209	-40.0772	2.39836	13.978	43.5204	5.47513e-102	0.0173186	0.124694	4.7429e-32	7.16762e-109	0.924415	0.924415	0.924415	0.924415	0.923365	0.923365	0.923365	0.923365
Compound_4819	Cinnamoylglycine	Plasma total cholesterol	Urine	LC	-1.37457	0.128588	-0.321717	0.0300938	0.26437	0.0678342	0.127612	0.00472978	-5.19942	1.89562	-2.52105	6.36263	4.41312e-07	0.0592642	0.266689	0.0123781	1.06066e-09	0.179489	0.179489	0.179489	0.179489	0.168787	0.168787	0.168787	0.168787
Compound_4819	Cinnamoylglycine	Plasma HDL cholesterol	Urine	LC	0.390865	0.169469	-1.0819	0.0078455	0.263785	0.0673702	0.127143	0.004705	1.48176	2.51548	-8.50935	1.66748	0.13978	0.012573	0.113157	2.30811e-15	0.0967857	0.250384	0.250384	0.250384	0.250384	0.240564	0.240564	0.240564	0.240564
Compound_4819	Cinnamoylglycine	Plasma LDL cholesterol	Urine	LC	-1.38067	0.029219	0.0585155	0.0251003	0.270886	0.0691839	0.130566	0.00483166	-5.09687	0.422338	0.448169	5.19497	7.22524e-07	0.673175	0.781751	0.654455	4.52313e-07	0.118075	0.118075	0.118075	0.118075	0.106522	0.106522	0.106522	0.106522
Compound_4819	Cinnamoylglycine	Waist circumference	Urine	LC	-1.83379	0.0149411	0.851798	0.02313	0.235405	0.0602643	0.113224	0.00422017	-7.7899	0.247926	7.52313	5.48083	2.2291e-13	0.804411	0.851729	1.16907e-12	1.10107e-07	0.317327	0.317327	0.317327	0.317327	0.3085	0.3085	0.3085	0.3085
Compound_4819	Cinnamoylglycine	SBP	Urine	LC	-2.00894	-0.0520741	0.623098	0.0296437	0.263688	0.0675048	0.126827	0.00472721	-7.61863	-0.771414	4.91297	6.27087	6.48401e-13	0.441247	0.690647	1.69463e-06	1.73709e-09	0.249588	0.249588	0.249588	0.249588	0.239884	0.239884	0.239884	0.239884
Compound_4819	Cinnamoylglycine	DBP	Urine	LC	-0.999367	-0.013237	0.377407	0.0143317	0.290226	0.0742983	0.139591	0.00520295	-3.44342	-0.17816	2.70367	2.75453	0.000681414	0.858753	0.883289	0.00736566	0.00634369	0.073312	0.073312	0.073312	0.073312	0.0613289	0.0613289	0.0613289	0.0613289
Compound_4819	Cinnamoylglycine	Continuous MetS	Urine	LC	-0.133792	-0.0426738	0.109745	0.000319526	0.27111	0.0692412	0.130674	0.00483566	-0.493495	-0.616306	0.839838	0.066077	0.622136	0.538304	0.745345	0.401875	0.947374	0.0044898	0.0044898	0.0044898	0.0044898	-0.00855181	-0.00855181	-0.00855181	-0.00855181
Compound_4819	Cinnamoylglycine	Serum triglycerides (Log)	Urine	LC	-1.10348	0.0620771	0.251823	0.0165235	0.278032	0.0713396	0.134207	0.00497419	-3.9689	0.870164	1.87638	3.32185	9.65364e-05	0.385118	0.66621	0.0618694	0.00104008	0.0799402	0.0799402	0.0799402	0.0799402	0.0679395	0.0679395	0.0679395	0.0679395
Compound_4819	Cinnamoylglycine	HbA1c (Log)	Urine	LC	-2.01988	-0.190568	0.0952939	0.0345905	0.207431	0.0517718	0.0979497	0.00367531	-9.73759	-3.68092	0.972885	9.4116	6.0135e-19	0.000290393	0.00522707	0.331646	5.6873e-18	0.303283	0.303283	0.303283	0.303283	0.294076	0.294076	0.294076	0.294076
Compound_4819	Cinnamoylglycine	Plasma glucose (Log)	Urine	LC	-1.28816	-0.0513209	0.342565	0.0182267	0.237398	0.0606312	0.114425	0.00423436	-5.42617	-0.846443	2.99379	4.30448	1.46222e-07	0.398189	0.66621	0.00305766	2.48176e-05	0.12519	0.12519	0.12519	0.12519	0.11373	0.11373	0.11373	0.11373
Compound_4819	Cinnamoylglycine	BMI (Log)	Urine	LC	-1.08049	0.0226519	0.201595	0.0173579	0.27251	0.0697631	0.13107	0.00488535	-3.96496	0.324698	1.53807	3.55305	9.78056e-05	0.745703	0.838915	0.125394	0.000461204	0.0742804	0.0742804	0.0742804	0.0742804	0.0623099	0.0623099	0.0623099	0.0623099
Compound_4819	Cinnamoylglycine	SCORE (Log)	Urine	LC	-4.19957	0.0155941	0.594057	0.0694962	0.0879123	0.0220494	0.0422922	0.00158142	-47.77	0.707232	14.0465	43.9455	8.61409e-117	0.480184	0.720277	2.86108e-32	1.08544e-109	0.922582	0.922582	0.922582	0.922582	0.921506	0.921506	0.921506	0.921506

## Sheet: Model_2_all
Metabolite	Identification	Cardiometabolic parameter	Biosample	Platform	Estimate_Int	Estimate	Estimate_SEXMale	Estimate_AGE	Estimate_PA_min_week	Estimate_smoking	Estimate_EDUCATIntermediate	Estimate_EDUCATLow	Std.Error_Int	Std.Error	Std.Error_SEXMale	Std.Error_AGE	Std.Error_PA_min_week	Std.Error_smoking	Std.Error_EDUCATIntermediate	Std.Error_EDUCATLow	t-value_Int	t-value	t-value_SEXMale	t-value_Age	t-value_PA_min_week	t-value_smoking	t-value_EDUCATIntermediate	t-value_EDUCATLow	p-value_Int	p-value	p_value_FDR	p-value_SEXMale	p-value_AGE	p-value_PA_min_week	p-value_smoking	p-value_EDUCATIntermediate	p-value_EDUCATLow	R.sq_Int	R.sq	R.sq_SEXMale	R.sq_AGE	R.sq_PA_min_week	R.sq_smoking	R.sq_EDUCATIntermediate	R.sq_EDUCATLow	Adj.R.sq_Int	Adj.R.sq	Adj.R.sq_SEXMale	Adj.R.sq_AGE
Compound_171	trans-Aconitic acid	Plasma total cholesterol	Plasma	GC	-1.55337	-1.22636e-08	-0.174033	0.0282522	5.9773e-05	0.0348707	-0.155071	0.0930855	0.40364	1.15185e-07	0.158945	0.00650414	7.1259e-05	0.156925	0.154969	0.26356	-3.84842	-0.106468	-1.09493	4.34372	0.838813	0.222212	-1.00066	0.353186	0.000166127	0.915332	0.969663	0.275044	2.36139e-05	0.402712	0.824406	0.318367	0.724372	0.112636	0.112636	0.112636	0.112636	0.112636	0.112636	0.112636	0.112636	0.0773432	0.0773432	0.0773432	0.0773432
Compound_171	trans-Aconitic acid	Plasma HDL cholesterol	Plasma	GC	-0.382629	-7.2392e-08	-0.961491	0.0161989	7.61954e-05	-0.093987	0.104791	-0.0879416	0.38949	1.10253e-07	0.152586	0.00625483	6.83261e-05	0.150235	0.149211	0.252315	-0.982386	-0.656601	-6.30133	2.58982	1.11517	-0.625601	0.702301	-0.348539	0.327266	0.5123	0.900011	2.31956e-09	0.0104114	0.266305	0.532392	0.483424	0.727855	0.20821	0.20821	0.20821	0.20821	0.20821	0.20821	0.20821	0.20821	0.176538	0.176538	0.176538	0.176538
Compound_171	trans-Aconitic acid	Plasma LDL cholesterol	Plasma	GC	-1.1362	-3.06376e-08	0.145643	0.019036	-2.43751e-08	-0.0387384	-0.0981498	0.197265	0.41847	1.18456e-07	0.163939	0.00672023	7.34099e-05	0.161413	0.160313	0.271089	-2.71514	-0.258641	0.888397	2.83265	-0.000332041	-0.239996	-0.612238	0.727678	0.0072888	0.796216	0.969663	0.375547	0.00515831	0.999735	0.810614	0.541175	0.467783	0.0709044	0.0709044	0.0709044	0.0709044	0.0709044	0.0709044	0.0709044	0.0709044	0.0337406	0.0337406	0.0337406	0.0337406
Compound_171	trans-Aconitic acid	Waist circumference	Plasma	GC	-1.87762	2.05053e-07	0.873171	0.0183669	6.33221e-05	0.294379	-0.279553	0.0421592	0.343445	9.80077e-08	0.135241	0.00553418	6.06322e-05	0.133523	0.131859	0.224255	-5.46703	2.09221	6.45639	3.31881	1.04436	2.20471	-2.12009	0.187997	1.54809e-07	0.0378543	0.255517	1.00911e-09	0.00109868	0.297749	0.028771	0.0353995	0.851096	0.35124	0.35124	0.35124	0.35124	0.35124	0.35124	0.35124	0.35124	0.325437	0.325437	0.325437	0.325437
Compound_171	trans-Aconitic acid	SBP	Plasma	GC	-2.06563	1.37907e-08	0.631553	0.0263842	6.78662e-05	0.35846	-0.0815124	0.183454	0.35768	1.0207e-07	0.140847	0.00576357	6.31453e-05	0.139057	0.137324	0.23355	-5.77509	0.13511	4.48397	4.57776	1.07476	2.57779	-0.593576	0.7855	3.41506e-08	0.892679	0.969663	1.31776e-05	8.85553e-06	0.283952	0.0107621	0.553558	0.433217	0.303899	0.303899	0.303899	0.303899	0.303899	0.303899	0.303899	0.303899	0.276213	0.276213	0.276213	0.276213
Compound_171	trans-Aconitic acid	DBP	Plasma	GC	-1.37957	1.53042e-07	0.358082	0.0165616	5.88551e-05	0.189468	-0.23479	0.134297	0.400039	1.14158e-07	0.157527	0.00644613	7.06234e-05	0.155525	0.153587	0.261209	-3.44859	1.34062	2.27315	2.56924	0.833365	1.21825	-1.52871	0.514136	0.00070511	0.181773	0.711781	0.0242256	0.0110213	0.405769	0.22476	0.128131	0.607802	0.130715	0.130715	0.130715	0.130715	0.130715	0.130715	0.130715	0.130715	0.0961415	0.0961415	0.0961415	0.0961415
Compound_171	trans-Aconitic acid	Continuous MetS	Plasma	GC	-0.148983	1.3021e-07	0.0155582	-0.00254387	9.17436e-05	0.519245	-0.394667	0.0195858	0.421952	1.19442e-07	0.165303	0.00677615	7.40208e-05	0.162756	0.161647	0.273344	-0.35308	1.09015	0.0941194	-0.375416	1.23943	3.19033	-2.44153	0.0716526	0.724454	0.277145	0.829083	0.925122	0.707806	0.216846	0.00168443	0.0156203	0.94296	0.105257	0.105257	0.105257	0.105257	0.105257	0.105257	0.105257	0.105257	0.0694672	0.0694672	0.0694672	0.0694672
Compound_171	trans-Aconitic acid	Serum triglycerides (Log)	Plasma	GC	-1.17145	8.6255e-08	0.313707	0.0150228	5.68967e-05	0.28413	-0.329147	-0.0338386	0.436963	1.24695e-07	0.172067	0.00704111	7.71421e-05	0.16988	0.167763	0.285319	-2.68088	0.69173	1.82317	2.13359	0.737558	1.67253	-1.96197	-0.118599	0.00804087	0.490019	0.900011	0.0699739	0.0342616	0.461765	0.0961968	0.0513429	0.905728	0.107831	0.107831	0.107831	0.107831	0.107831	0.107831	0.107831	0.107831	0.0723471	0.0723471	0.0723471	0.0723471
Compound_171	trans-Aconitic acid	HbA1c (Log)	Plasma	GC	-1.61321	-2.116e-07	-0.135945	0.0302178	6.7047e-05	0.548331	-0.206641	-0.191176	0.439368	1.18355e-07	0.163851	0.00696482	7.38273e-05	0.164785	0.159027	0.268892	-3.67165	-1.78785	-0.829689	4.33863	0.908161	3.32756	-1.2994	-0.710977	0.000320896	0.0755505	0.409479	0.407858	2.43171e-05	0.365057	0.00107024	0.195534	0.478056	0.198915	0.198915	0.198915	0.198915	0.198915	0.198915	0.198915	0.198915	0.166501	0.166501	0.166501	0.166501
Compound_171	trans-Aconitic acid	Plasma glucose (Log)	Plasma	GC	-1.60634	-1.26363e-07	0.12392	0.0245847	0.000151724	0.403581	-0.370447	-0.176074	0.428893	1.21406e-07	0.168022	0.0068876	7.52383e-05	0.165433	0.164306	0.277841	-3.74532	-1.04083	0.737525	3.56941	2.01658	2.43954	-2.25461	-0.633725	0.000244315	0.299391	0.829083	0.461791	0.000461935	0.0452687	0.0157037	0.0253973	0.527088	0.146597	0.146597	0.146597	0.146597	0.146597	0.146597	0.146597	0.146597	0.112461	0.112461	0.112461	0.112461
Compound_171	trans-Aconitic acid	BMI (Log)	Plasma	GC	-1.07205	1.75651e-07	0.208418	0.0134441	4.71525e-05	0.249033	-0.327626	-0.0576041	0.386048	1.10165e-07	0.152018	0.00622068	6.81534e-05	0.150086	0.148216	0.252073	-2.77698	1.59443	1.37101	2.16119	0.691858	1.65927	-2.21047	-0.228521	0.00608102	0.112634	0.528891	0.172117	0.0320318	0.489938	0.0988422	0.0283619	0.819506	0.114182	0.114182	0.114182	0.114182	0.114182	0.114182	0.114182	0.114182	0.0789507	0.0789507	0.0789507	0.0789507
Compound_171	trans-Aconitic acid	SCORE (Log)	Plasma	GC	-4.27888	-2.93753e-08	0.546907	0.0674703	7.70248e-05	0.256379	0.0174947	0.089847	0.10955	3.1262e-08	0.0431386	0.00176526	1.93401e-05	0.0425904	0.0420596	0.0715317	-39.0585	-0.93965	12.6779	38.2211	3.98264	6.01965	0.415949	1.25604	1.23692e-88	0.348685	0.845048	1.38324e-26	3.76097e-87	9.96081e-05	9.91443e-09	0.677954	0.210765	0.93262	0.93262	0.93262	0.93262	0.93262	0.93262	0.93262	0.93262	0.92994	0.92994	0.92994	0.92994
Compound_21	Erythritol	Plasma total cholesterol	Plasma	GC	-1.57228	1.52562e-08	-0.173838	0.0279015	5.86358e-05	0.0307025	-0.151793	0.101714	0.411475	8.91111e-08	0.158936	0.00668133	7.11142e-05	0.157318	0.155806	0.262456	-3.82108	0.171204	-1.09377	4.17604	0.82453	0.195162	-0.974242	0.387548	0.000184072	0.86426	0.969663	0.275553	4.65997e-05	0.410754	0.845491	0.331274	0.698819	0.112727	0.112727	0.112727	0.112727	0.112727	0.112727	0.112727	0.112727	0.0774374	0.0774374	0.0774374	0.0774374
Compound_21	Erythritol	Plasma HDL cholesterol	Plasma	GC	-0.315261	-8.40074e-08	-0.963316	0.0172722	7.51575e-05	-0.086462	0.093964	-0.0903306	0.398257	8.61696e-08	0.152377	0.00639668	6.80669e-05	0.150368	0.149567	0.250859	-0.791602	-0.974907	-6.32193	2.70019	1.10417	-0.575004	0.628239	-0.360085	0.429664	0.330952	0.845048	2.08125e-09	0.00761056	0.271035	0.566027	0.530667	0.719218	0.210547	0.210547	0.210547	0.210547	0.210547	0.210547	0.210547	0.210547	0.178969	0.178969	0.178969	0.178969
Compound_21	Erythritol	Plasma LDL cholesterol	Plasma	GC	-1.07455	-6.6416e-08	0.144011	0.0200304	4.28033e-07	-0.029942	-0.107623	0.18693	0.427976	9.25997e-08	0.163748	0.00687401	7.31462e-05	0.161588	0.160728	0.269579	-2.51078	-0.717238	0.879468	2.91394	0.00585174	-0.185298	-0.669595	0.693417	0.012953	0.474184	0.900011	0.380354	0.00403519	0.995338	0.85321	0.503999	0.488967	0.0732734	0.0732734	0.0732734	0.0732734	0.0732734	0.0732734	0.0732734	0.0732734	0.0362044	0.0362044	0.0362044	0.0362044
Compound_21	Erythritol	Waist circumference	Plasma	GC	-1.98474	1.74157e-07	0.872961	0.0162568	6.68631e-05	0.283742	-0.254008	0.0310732	0.349236	7.56322e-08	0.134895	0.00567072	6.03575e-05	0.133522	0.132239	0.222757	-5.68309	2.30268	6.47141	2.8668	1.10778	2.12505	-1.92082	0.139494	5.39302e-08	0.0224669	0.161762	9.31338e-10	0.00465269	0.269467	0.0349777	0.0563706	0.889219	0.35455	0.35455	0.35455	0.35455	0.35455	0.35455	0.35455	0.35455	0.328879	0.328879	0.328879	0.328879
Compound_21	Erythritol	SBP	Plasma	GC	-2.06805	6.8598e-09	0.631505	0.0263325	6.82793e-05	0.358653	-0.0807028	0.181202	0.364654	7.89711e-08	0.14085	0.00592106	6.30221e-05	0.139417	0.138077	0.232591	-5.67128	0.0868646	4.48351	4.44726	1.08342	2.57252	-0.584476	0.77906	5.71669e-08	0.930878	0.969663	1.3203e-05	1.53713e-05	0.280105	0.0109211	0.559648	0.436991	0.303856	0.303856	0.303856	0.303856	0.303856	0.303856	0.303856	0.303856	0.276169	0.276169	0.276169	0.276169
Compound_21	Erythritol	DBP	Plasma	GC	-1.37095	4.01639e-08	0.357288	0.0166552	6.47356e-05	0.198338	-0.232538	0.0981534	0.409664	8.87189e-08	0.158236	0.00665193	7.08012e-05	0.156626	0.155121	0.261301	-3.34652	0.45271	2.25794	2.50382	0.914329	1.26632	-1.49908	0.375634	0.00100048	0.651315	0.969663	0.0251775	0.0131963	0.361795	0.207072	0.135644	0.707641	0.12286	0.12286	0.12286	0.12286	0.12286	0.12286	0.12286	0.12286	0.0879737	0.0879737	0.0879737	0.0879737
Compound_21	Erythritol	Continuous MetS	Plasma	GC	-0.284051	1.64044e-07	0.019201	-0.00470093	9.32366e-05	0.503357	-0.373141	0.0277927	0.429748	9.29832e-08	0.164426	0.00690247	7.34491e-05	0.162258	0.161394	0.270695	-0.660971	1.76423	0.116776	-0.68105	1.2694	3.10221	-2.31199	0.102672	0.5095	0.0794381	0.409479	0.907171	0.49674	0.205983	0.00223986	0.021943	0.918341	0.114922	0.114922	0.114922	0.114922	0.114922	0.114922	0.114922	0.114922	0.0795193	0.0795193	0.0795193	0.0795193
Compound_21	Erythritol	Serum triglycerides (Log)	Plasma	GC	-1.4453	3.05294e-07	0.315267	0.00982507	5.0022e-05	0.236231	-0.274964	0.0334947	0.433233	9.3823e-08	0.16734	0.00703462	7.48745e-05	0.165636	0.164045	0.276333	-3.33609	3.25393	1.88399	1.39667	0.668078	1.4262	-1.67615	0.121211	0.00103643	0.00136478	0.038309	0.061215	0.16427	0.504959	0.155581	0.0954845	0.903662	0.15617	0.15617	0.15617	0.15617	0.15617	0.15617	0.15617	0.15617	0.122609	0.122609	0.122609	0.122609
Compound_21	Erythritol	HbA1c (Log)	Plasma	GC	-1.6159	-5.43046e-08	-0.13428	0.0298983	5.81975e-05	0.537046	-0.206683	-0.140837	0.451817	9.16636e-08	0.16519	0.00717408	7.42485e-05	0.166679	0.161181	0.269946	-3.57645	-0.592434	-0.812884	4.16755	0.783821	3.22204	-1.2823	-0.521722	0.000451785	0.554334	0.900011	0.417402	4.85608e-05	0.434217	0.001521	0.201452	0.602531	0.185766	0.185766	0.185766	0.185766	0.185766	0.185766	0.185766	0.185766	0.15282	0.15282	0.15282	0.15282
Compound_21	Erythritol	Plasma glucose (Log)	Plasma	GC	-1.60429	-3.90258e-08	0.123732	0.0245748	0.000146803	0.397149	-0.372292	-0.147735	0.440342	9.52753e-08	0.168479	0.00707263	7.52597e-05	0.166257	0.165373	0.277368	-3.64327	-0.409611	0.734404	3.47464	1.95062	2.38876	-2.25123	-0.53263	0.000354516	0.682592	0.969663	0.463685	0.00064488	0.0526998	0.0179692	0.0256148	0.594965	0.142137	0.142137	0.142137	0.142137	0.142137	0.142137	0.142137	0.142137	0.107822	0.107822	0.107822	0.107822
Compound_21	Erythritol	BMI (Log)	Plasma	GC	-1.18413	1.69793e-07	0.208384	0.0112538	4.94429e-05	0.236064	-0.301885	-0.0607062	0.391965	8.48857e-08	0.1514	0.00636453	6.77422e-05	0.149858	0.148419	0.250011	-3.021	2.00025	1.37639	1.7682	0.729868	1.57525	-2.03401	-0.242814	0.00289488	0.0470107	0.298656	0.17045	0.07876	0.466441	0.116995	0.0434514	0.808432	0.121361	0.121361	0.121361	0.121361	0.121361	0.121361	0.121361	0.121361	0.0864153	0.0864153	0.0864153	0.0864153
Compound_21	Erythritol	SCORE (Log)	Plasma	GC	-4.27197	-1.63905e-08	0.546998	0.0676136	7.6209e-05	0.256302	0.0154373	0.0940908	0.111817	2.42156e-08	0.0431902	0.00181563	1.9325e-05	0.0427506	0.0423398	0.0713214	-38.205	-0.676856	12.6648	37.2398	3.94353	5.99527	0.364605	1.31925	4.01789e-87	0.499386	0.900011	1.50913e-26	2.21725e-85	0.000115769	1.12313e-08	0.715844	0.188799	0.932458	0.932458	0.932458	0.932458	0.932458	0.932458	0.932458	0.932458	0.929771	0.929771	0.929771	0.929771
Compound_210	Quinate	Plasma total cholesterol	Plasma	GC	-1.5659	-2.38382e-08	-0.164983	0.0286067	6.35046e-05	0.0321873	-0.156638	0.0889268	0.402399	5.88763e-08	0.160409	0.0065539	7.18111e-05	0.156408	0.154929	0.261652	-3.89141	-0.404886	-1.02851	4.36484	0.884329	0.20579	-1.01103	0.339866	0.000141221	0.686053	0.969663	0.30512	2.16469e-05	0.377725	0.837193	0.313391	0.734363	0.113405	0.113405	0.113405	0.113405	0.113405	0.113405	0.113405	0.113405	0.0781424	0.0781424	0.0781424	0.0781424
Compound_210	Quinate	Plasma HDL cholesterol	Plasma	GC	-0.401133	1.11568e-08	-0.965236	0.0156012	7.06869e-05	-0.101112	0.108297	-0.0611572	0.388985	5.64645e-08	0.154268	0.00631479	6.8978e-05	0.149971	0.149419	0.25089	-1.03123	0.197589	-6.25688	2.47058	1.02477	-0.67421	0.724785	-0.243761	0.303856	0.843596	0.969663	2.92884e-09	0.0144471	0.306884	0.501067	0.469552	0.807701	0.206436	0.206436	0.206436	0.206436	0.206436	0.206436	0.206436	0.206436	0.174694	0.174694	0.174694	0.174694
Compound_210	Quinate	Plasma LDL cholesterol	Plasma	GC	-1.16613	-5.22692e-08	0.165816	0.0198086	8.08283e-06	-0.044946	-0.101876	0.189217	0.416652	6.04806e-08	0.16524	0.00676393	7.38841e-05	0.160638	0.160047	0.268734	-2.7988	-0.864231	1.00349	2.92856	0.109399	-0.279796	-0.636539	0.704106	0.00570488	0.388644	0.893055	0.317012	0.00385875	0.913012	0.779964	0.525257	0.482303	0.0744992	0.0744992	0.0744992	0.0744992	0.0744992	0.0744992	0.0744992	0.0744992	0.0374792	0.0374792	0.0374792	0.0374792
Compound_210	Quinate	Waist circumference	Plasma	GC	-1.80986	8.66114e-09	0.868468	0.0193386	7.15718e-05	0.316832	-0.285888	-0.0200387	0.346743	5.07331e-08	0.138223	0.00564743	6.18788e-05	0.134775	0.133501	0.225463	-5.21961	0.17072	6.28312	3.42432	1.15664	2.35082	-2.14147	-0.0888778	5.01052e-07	0.86464	0.969663	2.52671e-09	0.000766834	0.248985	0.0198396	0.033612	0.92928	0.335215	0.335215	0.335215	0.335215	0.335215	0.335215	0.335215	0.335215	0.308775	0.308775	0.308775	0.308775
Compound_210	Quinate	SBP	Plasma	GC	-2.0589	6.5826e-09	0.628981	0.0263434	6.7334e-05	0.360315	-0.0814377	0.181298	0.356738	5.21955e-08	0.142207	0.00581022	6.36626e-05	0.13866	0.137349	0.231962	-5.77145	0.126114	4.423	4.53398	1.05767	2.59854	-0.592924	0.781582	3.47752e-08	0.899785	0.969663	1.70092e-05	1.06687e-05	0.291655	0.0101557	0.553993	0.43551	0.303889	0.303889	0.303889	0.303889	0.303889	0.303889	0.303889	0.303889	0.276203	0.276203	0.276203	0.276203
Compound_210	Quinate	DBP	Plasma	GC	-1.31817	3.62653e-08	0.343366	0.0167595	5.9613e-05	0.207939	-0.237031	0.0979432	0.400579	5.86101e-08	0.159683	0.00652426	7.14864e-05	0.155701	0.154229	0.260469	-3.29066	0.618756	2.15029	2.5688	0.833908	1.33551	-1.53688	0.376026	0.00120756	0.536877	0.900011	0.0328966	0.0110347	0.405463	0.183436	0.126118	0.70735	0.123745	0.123745	0.123745	0.123745	0.123745	0.123745	0.123745	0.123745	0.0888936	0.0888936	0.0888936	0.0888936
Compound_210	Quinate	Continuous MetS	Plasma	GC	-0.0988847	2.33111e-08	0.00573268	-0.00224934	9.37065e-05	0.534491	-0.397007	-0.013837	0.422187	6.1284e-08	0.167435	0.00685378	7.48655e-05	0.162772	0.162173	0.272304	-0.23422	0.380378	0.0342381	-0.32819	1.25166	3.28368	-2.44805	-0.0508147	0.815088	0.704126	0.969663	0.972726	0.74316	0.212363	0.00123737	0.01535	0.959531	0.0999248	0.0999248	0.0999248	0.0999248	0.0999248	0.0999248	0.0999248	0.0999248	0.0639218	0.0639218	0.0639218	0.0639218
Compound_210	Quinate	Serum triglycerides (Log)	Plasma	GC	-1.11793	7.25028e-08	0.285836	0.0142131	4.78913e-05	0.297533	-0.326065	-0.0367383	0.4348	6.3617e-08	0.173325	0.00708162	7.75933e-05	0.169002	0.167404	0.28272	-2.57113	1.13968	1.64913	2.00704	0.61721	1.76053	-1.94777	-0.129946	0.0109636	0.25597	0.829083	0.100904	0.0462762	0.537894	0.0800554	0.0530329	0.896758	0.111959	0.111959	0.111959	0.111959	0.111959	0.111959	0.111959	0.111959	0.0766394	0.0766394	0.0766394	0.0766394
Compound_210	Quinate	HbA1c (Log)	Plasma	GC	-1.68364	-3.68137e-08	-0.120044	0.0295534	6.29671e-05	0.524638	-0.199725	-0.136411	0.442085	6.05873e-08	0.166638	0.00705939	7.49527e-05	0.165669	0.160313	0.2692	-3.8084	-0.607615	-0.720384	4.18639	0.840091	3.16678	-1.24585	-0.50673	0.000194034	0.54424	0.900011	0.472261	4.50433e-05	0.402017	0.00182217	0.214505	0.612989	0.185851	0.185851	0.185851	0.185851	0.185851	0.185851	0.185851	0.185851	0.152909	0.152909	0.152909	0.152909
Compound_210	Quinate	Plasma glucose (Log)	Plasma	GC	-1.66227	-4.1478e-08	0.140654	0.0246381	0.000153273	0.38773	-0.369899	-0.150052	0.428637	6.22202e-08	0.169993	0.00695848	7.60092e-05	0.165259	0.16465	0.276464	-3.87803	-0.666633	0.827412	3.54073	2.0165	2.3462	-2.24658	-0.542754	0.000148841	0.505885	0.900011	0.40913	0.000511368	0.0452768	0.0200856	0.0259172	0.58799	0.143489	0.143489	0.143489	0.143489	0.143489	0.143489	0.143489	0.143489	0.109229	0.109229	0.109229	0.109229
Compound_210	Quinate	BMI (Log)	Plasma	GC	-1.01795	-3.44128e-09	0.208473	0.0144686	5.6187e-05	0.267642	-0.333958	-0.114553	0.387795	5.67396e-08	0.154587	0.00631605	6.9205e-05	0.150732	0.149307	0.252157	-2.62497	-0.0606505	1.34858	2.29077	0.811892	1.77562	-2.23672	-0.454292	0.00942809	0.951706	0.969663	0.179206	0.0231624	0.417951	0.0775242	0.0265601	0.650179	0.101406	0.101406	0.101406	0.101406	0.101406	0.101406	0.101406	0.101406	0.0656663	0.0656663	0.0656663	0.0656663
Compound_210	Quinate	SCORE (Log)	Plasma	GC	-4.28673	3.86342e-09	0.545661	0.0672408	7.49182e-05	0.253456	0.018828	0.100482	0.109517	1.60237e-08	0.0436567	0.00178371	1.95441e-05	0.042568	0.0421655	0.0712111	-39.1423	0.241106	12.4989	37.6973	3.8333	5.95415	0.446527	1.41104	8.82031e-89	0.809754	0.969663	4.56091e-26	3.28037e-86	0.000175838	1.38506e-08	0.655766	0.159998	0.932304	0.932304	0.932304	0.932304	0.932304	0.932304	0.932304	0.932304	0.929612	0.929612	0.929612	0.929612
Compound_2651	L-Phenylalanine	Plasma total cholesterol	Plasma	GC	-1.55711	2.9604e-07	-0.185683	0.0281761	6.07204e-05	0.0392543	-0.165197	0.0995166	0.401473	4.28194e-07	0.159637	0.00646482	7.0986e-05	0.15645	0.155464	0.260689	-3.8785	0.691368	-1.16315	4.35838	0.855385	0.250907	-1.0626	0.381745	0.000148298	0.490245	0.900011	0.246342	2.22311e-05	0.393501	0.802179	0.289418	0.703111	0.114982	0.114982	0.114982	0.114982	0.114982	0.114982	0.114982	0.114982	0.0797829	0.0797829	0.0797829	0.0797829
Compound_2651	L-Phenylalanine	Plasma HDL cholesterol	Plasma	GC	-0.405572	1.044e-07	-0.965078	0.0158008	7.32845e-05	-0.0997185	0.103505	-0.0640721	0.388341	4.10863e-07	0.153594	0.00623206	6.82281e-05	0.150137	0.150055	0.250159	-1.04437	0.254099	-6.28332	2.5354	1.07411	-0.664182	0.689782	-0.256125	0.297754	0.799717	0.969663	2.54969e-09	0.0121075	0.284252	0.507448	0.491245	0.798155	0.206552	0.206552	0.206552	0.206552	0.206552	0.206552	0.206552	0.206552	0.174814	0.174814	0.174814	0.174814
Compound_2651	L-Phenylalanine	Plasma LDL cholesterol	Plasma	GC	-1.14615	2.61475e-07	0.135589	0.0188652	-1.03008e-07	-0.0369627	-0.106544	0.209198	0.41646	4.40613e-07	0.164715	0.00668332	7.31685e-05	0.161009	0.16092	0.268273	-2.75212	0.593434	0.823171	2.82272	-0.00140781	-0.22957	-0.662092	0.779795	0.00654501	0.553657	0.900011	0.411531	0.00531341	0.998878	0.818694	0.508783	0.436565	0.0724159	0.0724159	0.0724159	0.0724159	0.0724159	0.0724159	0.0724159	0.0724159	0.0353125	0.0353125	0.0353125	0.0353125
Compound_2651	L-Phenylalanine	Waist circumference	Plasma	GC	-1.81311	-2.27884e-07	0.880759	0.0194986	7.19597e-05	0.311949	-0.278491	-0.0249171	0.345907	3.6893e-07	0.137543	0.00557005	6.11611e-05	0.134796	0.133947	0.224608	-5.2416	-0.617689	6.40353	3.50061	1.17656	2.31423	-2.07911	-0.110936	4.52035e-07	0.537579	0.900011	1.33723e-09	0.000588158	0.24096	0.0218104	0.0390568	0.911794	0.336543	0.336543	0.336543	0.336543	0.336543	0.336543	0.336543	0.336543	0.310156	0.310156	0.310156	0.310156
Compound_2651	L-Phenylalanine	SBP	Plasma	GC	-2.06131	-5.61422e-08	0.633682	0.0264616	6.82356e-05	0.358856	-0.0799867	0.178593	0.356228	3.79938e-07	0.141647	0.00573625	6.2986e-05	0.138818	0.137944	0.23131	-5.7865	-0.147767	4.47368	4.61304	1.08334	2.58508	-0.57985	0.772092	3.22576e-08	0.882696	0.969663	1.37602e-05	7.61433e-06	0.280138	0.0105455	0.562757	0.441095	0.303913	0.303913	0.303913	0.303913	0.303913	0.303913	0.303913	0.303913	0.276227	0.276227	0.276227	0.276227
Compound_2651	L-Phenylalanine	DBP	Plasma	GC	-1.3312	3.34405e-07	0.343746	0.0173914	6.79169e-05	0.21229	-0.251972	0.0885561	0.39975	4.26356e-07	0.158952	0.00643707	7.06813e-05	0.155778	0.154797	0.25957	-3.3301	0.784333	2.16257	2.70175	0.960889	1.36277	-1.62776	0.341165	0.00105764	0.433899	0.900011	0.0319234	0.00757237	0.337926	0.174696	0.105365	0.733387	0.124897	0.124897	0.124897	0.124897	0.124897	0.124897	0.124897	0.124897	0.0900921	0.0900921	0.0900921	0.0900921
Compound_2651	L-Phenylalanine	Continuous MetS	Plasma	GC	-0.107878	-3.89588e-08	0.0161631	-0.00182946	9.77694e-05	0.532432	-0.39773	-0.0220937	0.421683	4.46139e-07	0.166781	0.00676714	7.40861e-05	0.163028	0.162938	0.271637	-0.255828	-0.0873244	0.0969123	-0.270345	1.31967	3.26589	-2.44098	-0.0813351	0.798384	0.930513	0.969663	0.922907	0.787213	0.188668	0.00131293	0.0156432	0.935268	0.0992199	0.0992199	0.0992199	0.0992199	0.0992199	0.0992199	0.0992199	0.0992199	0.0631887	0.0631887	0.0631887	0.0631887
Compound_2651	L-Phenylalanine	Serum triglycerides (Log)	Plasma	GC	-1.14419	1.85728e-07	0.305736	0.0154905	6.19898e-05	0.296939	-0.338732	-0.0596417	0.435587	4.64579e-07	0.173202	0.00701415	7.70178e-05	0.169744	0.168674	0.28284	-2.62678	0.399778	1.7652	2.20847	0.804876	1.74934	-2.00821	-0.210867	0.00938002	0.689805	0.969663	0.0792645	0.0285032	0.421977	0.0819754	0.0461506	0.833235	0.106217	0.106217	0.106217	0.106217	0.106217	0.106217	0.106217	0.106217	0.070669	0.070669	0.070669	0.070669
Compound_2651	L-Phenylalanine	HbA1c (Log)	Plasma	GC	-1.67266	-6.57043e-08	-0.130724	0.0289333	5.61763e-05	0.524741	-0.193846	-0.12438	0.442138	4.41437e-07	0.166338	0.00699067	7.42897e-05	0.166084	0.161201	0.268697	-3.78313	-0.148842	-0.785891	4.13885	0.756179	3.1595	-1.20252	-0.4629	0.000213159	0.881852	0.969663	0.433006	5.44269e-05	0.45057	0.00186573	0.230807	0.644018	0.184218	0.184218	0.184218	0.184218	0.184218	0.184218	0.184218	0.184218	0.15121	0.15121	0.15121	0.15121
Compound_2651	L-Phenylalanine	Plasma glucose (Log)	Plasma	GC	-1.64608	-9.76811e-08	0.128656	0.0238929	0.000145157	0.388164	-0.362579	-0.136768	0.428444	4.53292e-07	0.169455	0.00687563	7.52739e-05	0.165642	0.165551	0.275993	-3.842	-0.215493	0.759234	3.47501	1.92838	2.3434	-2.19014	-0.495549	0.000170494	0.829634	0.969663	0.448734	0.000644052	0.055426	0.0202324	0.029837	0.620834	0.141542	0.141542	0.141542	0.141542	0.141542	0.141542	0.141542	0.141542	0.107204	0.107204	0.107204	0.107204
Compound_2651	L-Phenylalanine	BMI (Log)	Plasma	GC	-1.01687	-4.06236e-07	0.223284	0.0144198	5.34577e-05	0.260023	-0.319197	-0.11687	0.386186	4.11889e-07	0.153559	0.00621865	6.8283e-05	0.150492	0.149544	0.250763	-2.63312	-0.986274	1.45406	2.31879	0.782884	1.72781	-2.13446	-0.46606	0.00921329	0.325353	0.845048	0.147711	0.0215555	0.434748	0.0857758	0.0341889	0.641749	0.106326	0.106326	0.106326	0.106326	0.106326	0.106326	0.106326	0.106326	0.0707825	0.0707825	0.0707825	0.0707825
Compound_2651	L-Phenylalanine	SCORE (Log)	Plasma	GC	-4.28812	3.76657e-08	0.545621	0.067308	7.58134e-05	0.253959	0.0171636	0.0994992	0.109347	1.16625e-07	0.0434798	0.0017608	1.93342e-05	0.0426116	0.0423431	0.0710028	-39.2155	0.322963	12.5488	38.2259	3.92121	5.95986	0.405347	1.40134	6.56441e-89	0.747106	0.969663	3.26984e-26	3.68692e-87	0.000126082	1.34542e-08	0.685715	0.162873	0.932322	0.932322	0.932322	0.932322	0.932322	0.932322	0.932322	0.932322	0.92963	0.92963	0.92963	0.92963
Compound_31	2-Hydroxybutyric acid	Plasma total cholesterol	Plasma	GC	-1.57789	5.95723e-09	-0.178826	0.0278825	5.82798e-05	0.0313514	-0.151557	0.103083	0.407229	1.89371e-08	0.159658	0.00654275	7.10859e-05	0.156558	0.155192	0.261664	-3.87469	0.31458	-1.12006	4.2616	0.81985	0.200255	-0.976583	0.393954	0.000150451	0.753453	0.969663	0.264216	3.30226e-05	0.413411	0.841513	0.330116	0.694092	0.113078	0.113078	0.113078	0.113078	0.113078	0.113078	0.113078	0.113078	0.0778023	0.0778023	0.0778023	0.0778023
Compound_31	2-Hydroxybutyric acid	Plasma HDL cholesterol	Plasma	GC	-0.307592	-2.67581e-08	-0.940273	0.0170973	7.63814e-05	-0.0921384	0.0950699	-0.0918865	0.391632	1.80854e-08	0.152468	0.00625615	6.78281e-05	0.149167	0.14865	0.249297	-0.785412	-1.47954	-6.16701	2.73288	1.1261	-0.617687	0.639553	-0.368583	0.433274	0.140793	0.633569	4.67954e-09	0.00692295	0.261664	0.537584	0.523299	0.712884	0.216065	0.216065	0.216065	0.216065	0.216065	0.216065	0.216065	0.216065	0.184708	0.184708	0.184708	0.184708
Compound_31	2-Hydroxybutyric acid	Plasma LDL cholesterol	Plasma	GC	-1.13218	-3.74007e-09	0.148754	0.0190491	-9.80541e-07	-0.0406768	-0.098804	0.20323	0.422911	1.95298e-08	0.164646	0.00675582	7.32454e-05	0.16108	0.160523	0.269208	-2.67712	-0.191506	0.903482	2.81966	-0.0133871	-0.252525	-0.615514	0.754919	0.00813212	0.848351	0.969663	0.367512	0.00536218	0.989334	0.800932	0.539015	0.451312	0.070744	0.070744	0.070744	0.070744	0.070744	0.070744	0.070744	0.070744	0.0335737	0.0335737	0.0335737	0.0335737
Compound_31	2-Hydroxybutyric acid	Waist circumference	Plasma	GC	-1.98105	4.84832e-08	0.832014	0.017031	6.57678e-05	0.298379	-0.261449	0.0267048	0.341954	1.59017e-08	0.134067	0.00549401	5.96916e-05	0.131463	0.130316	0.219722	-5.79332	3.04893	6.20597	3.09993	1.10179	2.26968	-2.00627	0.121539	3.11762e-08	0.00265116	0.0477209	3.78412e-09	0.00225439	0.272056	0.0244401	0.0463585	0.903403	0.368462	0.368462	0.368462	0.368462	0.368462	0.368462	0.368462	0.368462	0.343344	0.343344	0.343344	0.343344
Compound_31	2-Hydroxybutyric acid	SBP	Plasma	GC	-2.10576	1.28312e-08	0.620946	0.0258086	6.65753e-05	0.355185	-0.075328	0.192219	0.36037	1.6758e-08	0.141287	0.00578988	6.29062e-05	0.138543	0.137334	0.231554	-5.84334	0.765675	4.39494	4.45754	1.05833	2.56372	-0.548503	0.830124	2.42597e-08	0.444895	0.900011	1.91126e-05	1.47237e-05	0.291357	0.0111916	0.584042	0.407593	0.306138	0.306138	0.306138	0.306138	0.306138	0.306138	0.306138	0.306138	0.278541	0.278541	0.278541	0.278541
Compound_31	2-Hydroxybutyric acid	DBP	Plasma	GC	-1.44564	3.29768e-08	0.329993	0.0157275	6.11684e-05	0.193642	-0.222943	0.119475	0.402216	1.8704e-08	0.157693	0.00646221	7.0211e-05	0.154631	0.153281	0.258443	-3.5942	1.76309	2.09263	2.43376	0.871209	1.25229	-1.45447	0.462288	0.000422269	0.0796209	0.409479	0.0378164	0.0159424	0.384827	0.212126	0.147597	0.644446	0.137079	0.137079	0.137079	0.137079	0.137079	0.137079	0.137079	0.137079	0.102759	0.102759	0.102759	0.102759
Compound_31	2-Hydroxybutyric acid	Continuous MetS	Plasma	GC	-0.290832	5.00109e-08	-0.0240624	-0.00425094	9.11524e-05	0.515245	-0.376323	0.0285756	0.419933	1.93923e-08	0.163486	0.00670826	7.27298e-05	0.159946	0.159393	0.267312	-0.692568	2.5789	-0.147183	-0.633688	1.2533	3.22136	-2.36098	0.1069	0.489499	0.0107335	0.0966019	0.883157	0.527112	0.211767	0.00152139	0.0193272	0.914991	0.132162	0.132162	0.132162	0.132162	0.132162	0.132162	0.132162	0.132162	0.0974486	0.0974486	0.0974486	0.0974486
Compound_31	2-Hydroxybutyric acid	Serum triglycerides (Log)	Plasma	GC	-1.34787	5.87434e-08	0.264985	0.0125144	5.20935e-05	0.271611	-0.301629	-0.0010519	0.431168	2.00503e-08	0.169044	0.00692737	7.52649e-05	0.165761	0.164315	0.277046	-3.12609	2.9298	1.56755	1.80652	0.692136	1.63856	-1.83568	-0.00379686	0.00207279	0.00384147	0.0544873	0.118783	0.0725452	0.489764	0.10309	0.0680925	0.996975	0.147007	0.147007	0.147007	0.147007	0.147007	0.147007	0.147007	0.147007	0.113081	0.113081	0.113081	0.113081
Compound_31	2-Hydroxybutyric acid	HbA1c (Log)	Plasma	GC	-1.64816	-6.02042e-09	-0.129284	0.0291927	5.70951e-05	0.529399	-0.200082	-0.130232	0.44895	1.96474e-08	0.16586	0.00704299	7.42741e-05	0.166123	0.16082	0.269425	-3.67114	-0.306424	-0.779477	4.14493	0.768708	3.18679	-1.24414	-0.483372	0.000321486	0.759651	0.969663	0.436764	5.31299e-05	0.443115	0.00170724	0.215133	0.629443	0.184556	0.184556	0.184556	0.184556	0.184556	0.184556	0.184556	0.184556	0.151561	0.151561	0.151561	0.151561
Compound_31	2-Hydroxybutyric acid	Plasma glucose (Log)	Plasma	GC	-1.65174	1.51786e-09	0.123644	0.0238183	0.000145468	0.389509	-0.365415	-0.134417	0.434739	2.00761e-08	0.16925	0.00694477	7.5294e-05	0.165586	0.165012	0.276737	-3.79938	0.0756057	0.730539	3.42968	1.932	2.35231	-2.21447	-0.485721	0.000199962	0.939819	0.969663	0.466038	0.000753698	0.0549743	0.0197689	0.0280879	0.627773	0.141342	0.141342	0.141342	0.141342	0.141342	0.141342	0.141342	0.141342	0.106996	0.106996	0.106996	0.106996
Compound_31	2-Hydroxybutyric acid	BMI (Log)	Plasma	GC	-1.24178	6.49381e-08	0.153991	0.0111117	4.56879e-05	0.243791	-0.29997	-0.0468628	0.377999	1.75778e-08	0.148198	0.00607313	6.59836e-05	0.145321	0.144052	0.242882	-3.28513	3.69432	1.03908	1.82965	0.692413	1.67761	-2.08237	-0.192945	0.00123011	0.000294098	0.0317626	0.300191	0.0689937	0.48959	0.0951978	0.038755	0.847225	0.166056	0.166056	0.166056	0.166056	0.166056	0.166056	0.166056	0.166056	0.132887	0.132887	0.132887	0.132887
Compound_31	2-Hydroxybutyric acid	SCORE (Log)	Plasma	GC	-4.2986	3.01938e-09	0.544641	0.0671559	7.5159e-05	0.252116	0.0200726	0.10227	0.110721	5.14878e-09	0.0434092	0.0017789	1.93274e-05	0.0425662	0.0421948	0.0711433	-38.8238	0.586427	12.5467	37.7514	3.88872	5.92291	0.475713	1.43752	3.20264e-88	0.55834	0.900011	3.31754e-26	2.61916e-86	0.00014267	1.62326e-08	0.634869	0.152347	0.932414	0.932414	0.932414	0.932414	0.932414	0.932414	0.932414	0.932414	0.929726	0.929726	0.929726	0.929726
Compound_43	L-Cysteine	Plasma total cholesterol	Plasma	GC	-1.62018	2.14528e-08	-0.181976	0.0280695	5.15247e-05	0.0319667	-0.15733	0.116805	0.412821	3.269e-08	0.159224	0.00646806	7.19146e-05	0.156272	0.154788	0.262442	-3.92464	0.656248	-1.14289	4.33971	0.71647	0.204558	-1.01642	0.445068	0.000124442	0.512521	0.900011	0.254636	2.40061e-05	0.474651	0.838154	0.310824	0.656818	0.114745	0.114745	0.114745	0.114745	0.114745	0.114745	0.114745	0.114745	0.0795361	0.0795361	0.0795361	0.0795361
Compound_43	L-Cysteine	Plasma HDL cholesterol	Plasma	GC	-0.438491	1.1028e-08	-0.964944	0.015751	6.88476e-05	-0.102514	0.105676	-0.0548243	0.39949	3.13789e-08	0.153134	0.0062327	6.90711e-05	0.149918	0.149363	0.251748	-1.09763	0.351444	-6.3013	2.52715	0.996764	-0.683798	0.707509	-0.217775	0.273875	0.725678	0.969663	2.31987e-09	0.0123853	0.320255	0.495007	0.480192	0.827858	0.206819	0.206819	0.206819	0.206819	0.206819	0.206819	0.206819	0.206819	0.175092	0.175092	0.175092	0.175092
Compound_43	L-Cysteine	Plasma LDL cholesterol	Plasma	GC	-1.15987	4.67476e-09	0.144179	0.0188464	-3.13677e-06	-0.0423476	-0.0977764	0.211288	0.428896	3.36887e-08	0.164406	0.00669148	7.41554e-05	0.160953	0.160358	0.270279	-2.70431	0.138763	0.876968	2.81648	-0.0422999	-0.263105	-0.609738	0.78174	0.00752061	0.889797	0.969663	0.381706	0.00541314	0.966308	0.792779	0.542826	0.435423	0.0706515	0.0706515	0.0706515	0.0706515	0.0706515	0.0706515	0.0706515	0.0706515	0.0334775	0.0334775	0.0334775	0.0334775
Compound_43	L-Cysteine	Waist circumference	Plasma	GC	-1.8649	1.76859e-08	0.865105	0.0193967	6.68251e-05	0.315023	-0.288821	-0.00662141	0.355624	2.81607e-08	0.137163	0.0055719	6.19507e-05	0.13462	0.133342	0.22608	-5.24401	0.628034	6.30711	3.48118	1.07868	2.34008	-2.16601	-0.0292879	4.46964e-07	0.530796	0.900011	2.22702e-09	0.000629546	0.282205	0.0204009	0.0316553	0.976668	0.336592	0.336592	0.336592	0.336592	0.336592	0.336592	0.336592	0.336592	0.310206	0.310206	0.310206	0.310206
Compound_43	L-Cysteine	SBP	Plasma	GC	-2.06204	2.57327e-10	0.63136	0.0264585	6.84347e-05	0.359918	-0.0820191	0.179311	0.366271	2.90039e-08	0.14127	0.00573871	6.38054e-05	0.138651	0.137334	0.232849	-5.62983	0.00887216	4.46917	4.61053	1.07255	2.59586	-0.597223	0.770076	7.0109e-08	0.992931	0.992931	1.4023e-05	7.69682e-06	0.28494	0.0102325	0.551126	0.442287	0.303827	0.303827	0.303827	0.303827	0.303827	0.303827	0.303827	0.303827	0.276138	0.276138	0.276138	0.276138
Compound_43	L-Cysteine	DBP	Plasma	GC	-1.45906	4.35308e-08	0.34071	0.0171672	5.0638e-05	0.202627	-0.245498	0.125918	0.409622	3.24367e-08	0.15799	0.00641793	7.13573e-05	0.155061	0.153589	0.260408	-3.56196	1.34202	2.15653	2.67488	0.70964	1.30675	-1.59841	0.483539	0.00047367	0.181317	0.711781	0.0323995	0.00818052	0.478866	0.193001	0.111745	0.629314	0.130734	0.130734	0.130734	0.130734	0.130734	0.130734	0.130734	0.130734	0.0961607	0.0961607	0.0961607	0.0961607
Compound_43	L-Cysteine	Continuous MetS	Plasma	GC	-0.137837	9.98739e-09	0.0110402	-0.00187606	9.44597e-05	0.532482	-0.400588	-0.0125936	0.433766	3.40712e-08	0.166273	0.00676746	7.49973e-05	0.162781	0.162179	0.273347	-0.317769	0.293133	0.066398	-0.277218	1.25951	3.27116	-2.47004	-0.0460717	0.751039	0.769768	0.969663	0.947137	0.78194	0.209524	0.00129012	0.0144682	0.963306	0.0996227	0.0996227	0.0996227	0.0996227	0.0996227	0.0996227	0.0996227	0.0996227	0.0636076	0.0636076	0.0636076	0.0636076
Compound_43	L-Cysteine	Serum triglycerides (Log)	Plasma	GC	-1.24104	3.29855e-08	0.300753	0.0153187	4.92475e-05	0.290919	-0.336238	-0.0307513	0.446942	3.53919e-08	0.172384	0.00700265	7.78585e-05	0.169188	0.167582	0.284134	-2.77674	0.932007	1.74467	2.18755	0.632526	1.7195	-2.00641	-0.108228	0.00608535	0.35261	0.845048	0.0827885	0.0300205	0.527864	0.0872817	0.0463435	0.913938	0.109799	0.109799	0.109799	0.109799	0.109799	0.109799	0.109799	0.109799	0.0743934	0.0743934	0.0743934	0.0743934
Compound_43	L-Cysteine	HbA1c (Log)	Plasma	GC	-1.53128	-4.52435e-08	-0.118282	0.0290661	7.18903e-05	0.531983	-0.192	-0.166166	0.45211	3.35668e-08	0.164874	0.0069553	7.47597e-05	0.165021	0.159579	0.269128	-3.38696	-1.34786	-0.717411	4.17898	0.961618	3.22374	-1.20316	-0.617423	0.000874863	0.179465	0.711781	0.474088	4.63971e-05	0.337584	0.0015125	0.230557	0.537767	0.192593	0.192593	0.192593	0.192593	0.192593	0.192593	0.192593	0.192593	0.159923	0.159923	0.159923	0.159923
Compound_43	L-Cysteine	Plasma glucose (Log)	Plasma	GC	-1.54188	-3.48228e-08	0.137344	0.0240528	0.000157936	0.392505	-0.361052	-0.167924	0.439601	3.45296e-08	0.16851	0.00685851	7.60063e-05	0.164971	0.164361	0.277025	-3.50745	-1.00849	0.815054	3.507	2.07793	2.37924	-2.19671	-0.606169	0.000574974	0.31461	0.845048	0.416149	0.000575875	0.0391752	0.0184247	0.0293554	0.545188	0.146276	0.146276	0.146276	0.146276	0.146276	0.146276	0.146276	0.146276	0.112127	0.112127	0.112127	0.112127
Compound_43	L-Cysteine	BMI (Log)	Plasma	GC	-1.1014	2.88703e-08	0.196373	0.0142525	4.52535e-05	0.265699	-0.337279	-0.0867113	0.397195	3.14526e-08	0.153197	0.00622323	6.91925e-05	0.150357	0.148929	0.252508	-2.77295	0.917899	1.28183	2.29021	0.654023	1.76712	-2.26469	-0.3434	0.00615372	0.359928	0.845048	0.201587	0.0231957	0.513951	0.0789409	0.024751	0.731708	0.105668	0.105668	0.105668	0.105668	0.105668	0.105668	0.105668	0.105668	0.0700983	0.0700983	0.0700983	0.0700983
Compound_43	L-Cysteine	SCORE (Log)	Plasma	GC	-4.28412	-1.36607e-09	0.547626	0.0673165	7.6106e-05	0.253335	0.0186764	0.0979141	0.112449	8.9045e-09	0.0433714	0.00176185	1.9589e-05	0.0425673	0.0421631	0.0714872	-38.0983	-0.153414	12.6264	38.2079	3.88515	5.95141	0.442956	1.36967	6.23517e-87	0.878248	0.969663	1.94984e-26	3.97036e-87	0.000144615	1.40454e-08	0.658342	0.172534	0.932291	0.932291	0.932291	0.932291	0.932291	0.932291	0.932291	0.932291	0.929598	0.929598	0.929598	0.929598
Compound_48	Dodecanoic acid	Plasma total cholesterol	Plasma	GC	-1.63258	7.9822e-08	-0.16805	0.0272311	5.60482e-05	0.0678855	-0.146258	0.0813406	0.405031	6.52642e-08	0.15835	0.00649325	7.0794e-05	0.158292	0.154422	0.260229	-4.03075	1.22306	-1.06125	4.19375	0.791709	0.428862	-0.947134	0.312573	8.26613e-05	0.222942	0.776701	0.290028	4.34113e-05	0.429596	0.668548	0.344869	0.754975	0.120058	0.120058	0.120058	0.120058	0.120058	0.120058	0.120058	0.120058	0.0850601	0.0850601	0.0850601	0.0850601
Compound_48	Dodecanoic acid	Plasma HDL cholesterol	Plasma	GC	-0.50149	1.00332e-07	-0.953249	0.0146194	6.88956e-05	-0.0585077	0.117386	-0.0847346	0.390163	6.2359e-08	0.15173	0.00623112	6.77489e-05	0.151263	0.148387	0.248655	-1.28533	1.60894	-6.28254	2.34619	1.01693	-0.386795	0.791081	-0.340771	0.200374	0.109431	0.528891	2.56021e-09	0.0200865	0.310592	0.699378	0.429968	0.733685	0.21783	0.21783	0.21783	0.21783	0.21783	0.21783	0.21783	0.21783	0.186543	0.186543	0.186543	0.186543
Compound_48	Dodecanoic acid	Plasma LDL cholesterol	Plasma	GC	-1.19541	5.1767e-08	0.149848	0.0182579	-3.46941e-06	-0.019714	-0.0918818	0.196788	0.421133	6.73088e-08	0.163774	0.00672572	7.31265e-05	0.16327	0.160166	0.268393	-2.83856	0.769097	0.91497	2.71464	-0.047444	-0.120745	-0.573667	0.733208	0.00506788	0.442873	0.900011	0.361466	0.00729932	0.962213	0.904032	0.56693	0.464412	0.0736802	0.0736802	0.0736802	0.0736802	0.0736802	0.0736802	0.0736802	0.0736802	0.0366274	0.0366274	0.0366274	0.0366274
Compound_48	Dodecanoic acid	Waist circumference	Plasma	GC	-1.64486	-1.78156e-07	0.858563	0.0216207	8.01437e-05	0.239717	-0.305338	0.0119417	0.3403	5.48338e-08	0.133043	0.00545551	5.94799e-05	0.132994	0.129743	0.21864	-4.83355	-3.24901	6.45328	3.9631	1.34741	1.80246	-2.35341	0.0546182	2.90879e-06	0.00138723	0.038309	1.02599e-09	0.000107393	0.179581	0.0731835	0.0197059	0.956505	0.372727	0.372727	0.372727	0.372727	0.372727	0.372727	0.372727	0.372727	0.347779	0.347779	0.347779	0.347779
Compound_48	Dodecanoic acid	SBP	Plasma	GC	-2.06462	3.53291e-09	0.631717	0.0264177	6.83877e-05	0.361456	-0.0816156	0.178381	0.360439	5.80788e-08	0.140916	0.00577836	6.29999e-05	0.140865	0.137421	0.231579	-5.72808	0.0608295	4.48293	4.57183	1.08552	2.56598	-0.593911	0.770284	4.31551e-08	0.951564	0.969663	1.32355e-05	9.08272e-06	0.279175	0.0111216	0.553334	0.442164	0.303841	0.303841	0.303841	0.303841	0.303841	0.303841	0.303841	0.303841	0.276153	0.276153	0.276153	0.276153
Compound_48	Dodecanoic acid	DBP	Plasma	GC	-1.34009	9.26693e-09	0.357688	0.0172905	6.58192e-05	0.20984	-0.239083	0.0838755	0.405138	6.52813e-08	0.158391	0.00649495	7.08126e-05	0.158334	0.154462	0.260297	-3.30775	0.141954	2.25825	2.66215	0.929484	1.3253	-1.54784	0.32223	0.00114032	0.887279	0.969663	0.0251578	0.00848366	0.353911	0.186789	0.123457	0.747661	0.121939	0.121939	0.121939	0.121939	0.121939	0.121939	0.121939	0.121939	0.0870162	0.0870162	0.0870162	0.0870162
Compound_48	Dodecanoic acid	Continuous MetS	Plasma	GC	-0.0385988	-7.24263e-08	0.00905384	-0.000976227	0.000100744	0.501979	-0.406435	-0.00748487	0.425338	6.79808e-08	0.165409	0.00679287	7.38566e-05	0.1649	0.161765	0.271072	-0.0907486	-1.06539	0.0547362	-0.143714	1.36405	3.04415	-2.51251	-0.0276121	0.927796	0.288166	0.829083	0.956411	0.885892	0.174303	0.00269366	0.012892	0.978003	0.104986	0.104986	0.104986	0.104986	0.104986	0.104986	0.104986	0.104986	0.0691852	0.0691852	0.0691852	0.0691852
Compound_48	Dodecanoic acid	Serum triglycerides (Log)	Plasma	GC	-1.12816	-1.70624e-08	0.311839	0.0156999	6.16977e-05	0.286027	-0.333909	-0.0578898	0.440841	7.10343e-08	0.17235	0.00706733	7.70531e-05	0.172287	0.168075	0.283236	-2.55912	-0.240199	1.80933	2.22148	0.800717	1.66018	-1.98667	-0.204387	0.0113353	0.810455	0.969663	0.0721055	0.0275936	0.424375	0.0986591	0.048511	0.838287	0.105699	0.105699	0.105699	0.105699	0.105699	0.105699	0.105699	0.105699	0.0701299	0.0701299	0.0701299	0.0701299
Compound_48	Dodecanoic acid	HbA1c (Log)	Plasma	GC	-1.66014	-1.15428e-08	-0.134382	0.0290471	5.68391e-05	0.521425	-0.197428	-0.121622	0.447741	6.76165e-08	0.165431	0.00702622	7.42909e-05	0.168099	0.160512	0.268983	-3.7078	-0.170709	-0.812311	4.1341	0.765089	3.10189	-1.22999	-0.452154	0.000281308	0.864652	0.969663	0.41773	5.54591e-05	0.445261	0.002246	0.220371	0.651724	0.184251	0.184251	0.184251	0.184251	0.184251	0.184251	0.184251	0.184251	0.151244	0.151244	0.151244	0.151244
Compound_48	Dodecanoic acid	Plasma glucose (Log)	Plasma	GC	-1.72461	8.19346e-08	0.13113	0.0229261	0.000142544	0.425356	-0.357852	-0.1521	0.431869	6.90247e-08	0.167949	0.00689718	7.49907e-05	0.167432	0.164249	0.275235	-3.99336	1.18703	0.780773	3.32398	1.90082	2.54047	-2.17872	-0.552619	9.57623e-05	0.236824	0.79928	0.435991	0.00108087	0.0589694	0.0119398	0.0306894	0.581229	0.148173	0.148173	0.148173	0.148173	0.148173	0.148173	0.148173	0.148173	0.1141	0.1141	0.1141	0.1141
Compound_48	Dodecanoic acid	BMI (Log)	Plasma	GC	-0.870946	-1.54426e-07	0.19577	0.0162531	6.16334e-05	0.201428	-0.349904	-0.083133	0.385092	6.20512e-08	0.150554	0.00617359	6.73089e-05	0.150499	0.14682	0.247418	-2.26166	-2.48869	1.30033	2.63268	0.915681	1.3384	-2.38322	-0.336002	0.024942	0.0137508	0.114237	0.195188	0.00922477	0.361087	0.182493	0.0182269	0.737269	0.131935	0.131935	0.131935	0.131935	0.131935	0.131935	0.131935	0.131935	0.0974096	0.0974096	0.0974096	0.0974096
Compound_48	Dodecanoic acid	SCORE (Log)	Plasma	GC	-4.25546	-3.46183e-08	0.544557	0.0677228	7.69789e-05	0.238346	0.0148666	0.105959	0.109476	1.76402e-08	0.0428004	0.00175506	1.91349e-05	0.0427848	0.0417387	0.0703373	-38.8712	-1.96246	12.7232	38.5872	4.02295	5.57082	0.356183	1.50645	2.64181e-88	0.0512852	0.307711	1.02295e-26	8.39163e-88	8.52058e-05	9.35885e-08	0.72213	0.133745	0.933732	0.933732	0.933732	0.933732	0.933732	0.933732	0.933732	0.933732	0.931096	0.931096	0.931096	0.931096
Compound_55	Isoleucine	Plasma total cholesterol	Plasma	GC	-1.55885	1.87144e-10	-0.174385	0.0281878	5.91388e-05	0.0336447	-0.154677	0.0971791	0.420036	1.41324e-08	0.162354	0.00647733	7.11359e-05	0.156583	0.154938	0.261448	-3.71123	0.0132422	-1.0741	4.35177	0.83135	0.214869	-0.998316	0.371696	0.000276466	0.98945	0.992931	0.284247	2.2845e-05	0.406903	0.830119	0.319497	0.710566	0.11258	0.11258	0.11258	0.11258	0.11258	0.11258	0.11258	0.11258	0.0772847	0.0772847	0.0772847	0.0772847
Compound_55	Isoleucine	Plasma HDL cholesterol	Plasma	GC	-0.0692486	-3.85569e-08	-0.871703	0.0151496	8.20626e-05	-0.119939	0.114464	-0.105503	0.39648	1.32322e-08	0.152308	0.00609141	6.66861e-05	0.146577	0.145871	0.244721	-0.174659	-2.91386	-5.72328	2.48704	1.23058	-0.818265	0.78469	-0.431117	0.86155	0.0040361	0.0544873	4.45222e-08	0.0138177	0.220131	0.414319	0.433696	0.666914	0.242988	0.242988	0.242988	0.242988	0.242988	0.242988	0.242988	0.242988	0.212707	0.212707	0.212707	0.212707
Compound_55	Isoleucine	Plasma LDL cholesterol	Plasma	GC	-1.18537	4.5307e-09	0.13537	0.0189447	-2.58746e-06	-0.0398795	-0.0979422	0.21176	0.435618	1.45384e-08	0.167343	0.00669271	7.32689e-05	0.161046	0.160271	0.268878	-2.72113	0.311637	0.808938	2.83065	-0.0353145	-0.247628	-0.611105	0.78757	0.00716337	0.755688	0.969663	0.419649	0.00518923	0.971869	0.804713	0.541923	0.432014	0.0710647	0.0710647	0.0710647	0.0710647	0.0710647	0.0710647	0.0710647	0.0710647	0.0339073	0.0339073	0.0339073	0.0339073
Compound_55	Isoleucine	Waist circumference	Plasma	GC	-2.0985	3.3151e-08	0.794121	0.0200089	6.4825e-05	0.331767	-0.291616	0.0122353	0.354097	1.19139e-08	0.136867	0.00546049	5.99687e-05	0.132002	0.130615	0.220405	-5.92635	2.78256	5.80213	3.6643	1.08098	2.51335	-2.23263	0.0555129	1.59521e-08	0.00598193	0.0646048	2.9832e-08	0.000328037	0.281185	0.012857	0.026834	0.955793	0.363122	0.363122	0.363122	0.363122	0.363122	0.363122	0.363122	0.363122	0.337792	0.337792	0.337792	0.337792
Compound_55	Isoleucine	SBP	Plasma	GC	-2.10971	5.6226e-09	0.618294	0.0265476	6.71162e-05	0.362554	-0.082836	0.185044	0.372004	1.25164e-08	0.143789	0.00573663	6.30014e-05	0.138677	0.137221	0.231551	-5.6712	0.44922	4.30002	4.62773	1.06531	2.61437	-0.60367	0.79915	5.71905e-08	0.653825	0.969663	2.82434e-05	7.14853e-06	0.288194	0.00971397	0.54684	0.42528	0.304624	0.304624	0.304624	0.304624	0.304624	0.304624	0.304624	0.304624	0.276967	0.276967	0.276967	0.276967
Compound_55	Isoleucine	DBP	Plasma	GC	-1.45726	1.46212e-08	0.322776	0.0176293	6.25157e-05	0.212661	-0.242265	0.101216	0.417112	1.4034e-08	0.161224	0.00643224	7.06407e-05	0.155493	0.15386	0.259628	-3.49369	1.04184	2.00204	2.74077	0.884981	1.36766	-1.57459	0.389851	0.000602588	0.298917	0.829083	0.0468165	0.00676187	0.377374	0.173162	0.117148	0.697118	0.127221	0.127221	0.127221	0.127221	0.127221	0.127221	0.127221	0.127221	0.0925083	0.0925083	0.0925083	0.0925083
Compound_55	Isoleucine	Continuous MetS	Plasma	GC	-0.460046	4.0382e-08	-0.0788673	-0.00114666	8.82021e-05	0.552249	-0.406665	0.0207058	0.431175	1.43901e-08	0.165636	0.00662445	7.25216e-05	0.159404	0.158636	0.266136	-1.06696	2.80623	-0.476147	-0.173096	1.21622	3.46446	-2.56351	0.0778016	0.287461	0.00558053	0.0646048	0.634563	0.862776	0.22554	0.000668139	0.011203	0.938075	0.137972	0.137972	0.137972	0.137972	0.137972	0.137972	0.137972	0.137972	0.10349	0.10349	0.10349	0.10349
Compound_55	Isoleucine	Serum triglycerides (Log)	Plasma	GC	-1.47965	3.89445e-08	0.221933	0.0161034	5.12578e-05	0.311495	-0.337996	-0.0198813	0.446879	1.50356e-08	0.17273	0.00689127	7.5682e-05	0.166589	0.16484	0.278156	-3.31108	2.59015	1.28486	2.33679	0.677278	1.86984	-2.05045	-0.0714752	0.00112762	0.0103971	0.0966019	0.200531	0.0205758	0.499119	0.0631671	0.0418032	0.943101	0.138254	0.138254	0.138254	0.138254	0.138254	0.138254	0.138254	0.138254	0.10398	0.10398	0.10398	0.10398
Compound_55	Isoleucine	HbA1c (Log)	Plasma	GC	-1.84717	1.92928e-08	-0.177353	0.0293466	5.2372e-05	0.532918	-0.198805	-0.102963	0.459089	1.44815e-08	0.167781	0.00696252	7.39531e-05	0.165062	0.159578	0.267782	-4.02355	1.33223	-1.05705	4.21494	0.708179	3.22859	-1.24582	-0.384504	8.55586e-05	0.184536	0.711781	0.291962	4.01743e-05	0.479787	0.0014885	0.214516	0.701077	0.192399	0.192399	0.192399	0.192399	0.192399	0.192399	0.192399	0.192399	0.159722	0.159722	0.159722	0.159722
Compound_55	Isoleucine	Plasma glucose (Log)	Plasma	GC	-1.78316	1.57083e-08	0.0884478	0.0241576	0.000141873	0.397469	-0.369036	-0.119424	0.446471	1.49006e-08	0.171512	0.00685945	7.50943e-05	0.165059	0.164264	0.275576	-3.9939	1.0542	0.515694	3.5218	1.88927	2.40805	-2.24661	-0.43336	9.55626e-05	0.293243	0.829083	0.606719	0.000546695	0.0605095	0.0170769	0.0259153	0.665287	0.146733	0.146733	0.146733	0.146733	0.146733	0.146733	0.146733	0.146733	0.112602	0.112602	0.112602	0.112602
Compound_55	Isoleucine	BMI (Log)	Plasma	GC	-1.37862	4.20258e-08	0.108799	0.0150632	4.50212e-05	0.287405	-0.340017	-0.0687667	0.393501	1.32396e-08	0.152098	0.00606814	6.66421e-05	0.146691	0.14515	0.244931	-3.50348	3.17424	0.715324	2.48234	0.675568	1.95925	-2.34252	-0.280759	0.000582284	0.00177357	0.038309	0.475357	0.0139895	0.500202	0.0516629	0.0202724	0.779225	0.150046	0.150046	0.150046	0.150046	0.150046	0.150046	0.150046	0.150046	0.116241	0.116241	0.116241	0.116241
Compound_55	Isoleucine	SCORE (Log)	Plasma	GC	-4.3186	3.53753e-09	0.538833	0.0673643	7.47307e-05	0.254881	0.0179714	0.102933	0.114007	3.83586e-09	0.0440665	0.00175809	1.93079e-05	0.0425001	0.0420537	0.0709628	-37.88	0.922227	12.2277	38.3167	3.87048	5.99719	0.427345	1.45052	1.53675e-86	0.357673	0.845048	2.77534e-25	2.53894e-87	0.000152868	1.11219e-08	0.669651	0.148695	0.932608	0.932608	0.932608	0.932608	0.932608	0.932608	0.932608	0.932608	0.929927	0.929927	0.929927	0.929927
Compound_96	Xylitol	Plasma total cholesterol	Plasma	GC	-1.55441	3.9715e-08	-0.189913	0.0271484	5.36703e-05	0.0287688	-0.160076	0.104503	0.401694	7.11406e-08	0.161362	0.00672906	7.1669e-05	0.156541	0.155092	0.261134	-3.86965	0.558261	-1.17694	4.0345	0.748863	0.183778	-1.03214	0.400189	0.000153347	0.577376	0.917009	0.24081	8.14606e-05	0.454939	0.854399	0.303425	0.689503	0.114148	0.114148	0.114148	0.114148	0.114148	0.114148	0.114148	0.114148	0.0789148	0.0789148	0.0789148	0.0789148
Compound_96	Xylitol	Plasma HDL cholesterol	Plasma	GC	-0.401228	7.39004e-08	-0.990443	0.0138858	6.25511e-05	-0.110586	0.0968433	-0.0510498	0.387129	6.80197e-08	0.154655	0.00645779	6.86196e-05	0.149673	0.149155	0.24967	-1.03642	1.08646	-6.40419	2.15025	0.911562	-0.738847	0.64928	-0.204469	0.301436	0.278772	0.829083	1.34704e-09	0.0329082	0.363253	0.46099	0.517009	0.838225	0.211577	0.211577	0.211577	0.211577	0.211577	0.211577	0.211577	0.211577	0.18004	0.18004	0.18004	0.18004
Compound_96	Xylitol	Plasma LDL cholesterol	Plasma	GC	-1.14678	-1.60548e-08	0.152262	0.0192843	7.20603e-07	-0.040096	-0.0948311	0.203975	0.416843	7.32406e-08	0.166526	0.00695345	7.38866e-05	0.161161	0.160603	0.268833	-2.75112	-0.219207	0.914344	2.77334	0.00975283	-0.248794	-0.590467	0.75874	0.00656431	0.826744	0.969663	0.361794	0.00615005	0.99223	0.803812	0.555639	0.449029	0.0708044	0.0708044	0.0708044	0.0708044	0.0708044	0.0708044	0.0708044	0.0708044	0.0336365	0.0336365	0.0336365	0.0336365
Compound_96	Xylitol	Waist circumference	Plasma	GC	-1.81832	-7.47185e-08	0.901763	0.0214419	8.35177e-05	0.325344	-0.276401	-0.0371174	0.344845	6.10727e-08	0.138526	0.00577675	6.15263e-05	0.134387	0.133143	0.224178	-5.27286	-1.22343	6.50972	3.71175	1.35743	2.42094	-2.07598	-0.165571	3.90317e-07	0.222801	0.776701	7.58596e-10	0.000275937	0.176382	0.0164966	0.0393498	0.868685	0.340712	0.340712	0.340712	0.340712	0.340712	0.340712	0.340712	0.340712	0.31449	0.31449	0.31449	0.31449
Compound_96	Xylitol	SBP	Plasma	GC	-2.06072	7.93811e-09	0.628265	0.0262527	6.74242e-05	0.358979	-0.0830716	0.180577	0.356262	6.30946e-08	0.143112	0.005968	6.35632e-05	0.138837	0.137551	0.2316	-5.7843	0.125813	4.39003	4.39892	1.06074	2.58563	-0.603935	0.779696	3.26155e-08	0.900024	0.969663	1.95058e-05	1.88001e-05	0.29026	0.0105294	0.546665	0.436617	0.303889	0.303889	0.303889	0.303889	0.303889	0.303889	0.303889	0.303889	0.276203	0.276203	0.276203	0.276203
Compound_96	Xylitol	DBP	Plasma	GC	-1.3275	5.41199e-08	0.335246	0.0159888	5.86674e-05	0.199329	-0.247452	0.0959422	0.399816	7.08081e-08	0.160608	0.00669761	7.1334e-05	0.15581	0.154367	0.259914	-3.32027	0.764318	2.08736	2.38724	0.822432	1.27931	-1.60301	0.369131	0.00109329	0.445701	0.900011	0.038296	0.0180351	0.411944	0.202472	0.110725	0.712474	0.124744	0.124744	0.124744	0.124744	0.124744	0.124744	0.124744	0.124744	0.0899324	0.0899324	0.0899324	0.0899324
Compound_96	Xylitol	Continuous MetS	Plasma	GC	-0.111366	-6.01859e-08	0.0386307	-0.000269382	0.000106266	0.540391	-0.39064	-0.0330874	0.420918	7.39566e-08	0.168154	0.00702143	7.46089e-05	0.162737	0.162173	0.271462	-0.264579	-0.8138	0.229734	-0.0383657	1.42431	3.32064	-2.40878	-0.121886	0.791645	0.416865	0.900011	0.818567	0.96944	0.156137	0.00109308	0.0170437	0.903129	0.102577	0.102577	0.102577	0.102577	0.102577	0.102577	0.102577	0.102577	0.0666799	0.0666799	0.0666799	0.0666799
Compound_96	Xylitol	Serum triglycerides (Log)	Plasma	GC	-1.14058	5.19228e-08	0.292225	0.014141	5.38162e-05	0.287104	-0.33921	-0.051398	0.435258	7.7085e-08	0.174845	0.00729132	7.76575e-05	0.169622	0.168051	0.282954	-2.62046	0.673579	1.67134	1.93942	0.692994	1.69262	-2.0185	-0.181648	0.00954889	0.501462	0.900011	0.0964316	0.0540489	0.489227	0.0922979	0.0450576	0.856068	0.107706	0.107706	0.107706	0.107706	0.107706	0.107706	0.107706	0.107706	0.0722168	0.0722168	0.0722168	0.0722168
Compound_96	Xylitol	HbA1c (Log)	Plasma	GC	-1.67833	-2.28963e-07	-0.0448918	0.0347899	8.72281e-05	0.557727	-0.168806	-0.168139	0.429631	7.15589e-08	0.163031	0.00703572	7.27996e-05	0.161431	0.156075	0.261443	-3.90645	-3.19964	-0.275357	4.94476	1.1982	3.45491	-1.08157	-0.643121	0.000134151	0.00163701	0.038309	0.783371	1.79318e-06	0.23248	0.000692423	0.280948	0.520997	0.229698	0.229698	0.229698	0.229698	0.229698	0.229698	0.229698	0.229698	0.19853	0.19853	0.19853	0.19853
Compound_96	Xylitol	Plasma glucose (Log)	Plasma	GC	-1.65626	-1.75962e-07	0.19498	0.0284542	0.000169913	0.411122	-0.341265	-0.169046	0.421782	7.41084e-08	0.168499	0.00703585	7.47621e-05	0.163071	0.162506	0.272019	-3.92681	-2.37438	1.15716	4.04417	2.27272	2.52112	-2.10001	-0.62145	0.000123656	0.018661	0.143957	0.248785	7.86165e-05	0.0242593	0.0125917	0.037162	0.535112	0.168114	0.168114	0.168114	0.168114	0.168114	0.168114	0.168114	0.168114	0.134838	0.134838	0.134838	0.134838
Compound_96	Xylitol	BMI (Log)	Plasma	GC	-1.02269	-8.42289e-08	0.241041	0.016606	6.72609e-05	0.277996	-0.322162	-0.129344	0.385619	6.82938e-08	0.154905	0.00645978	6.8801e-05	0.150277	0.148885	0.250684	-2.65207	-1.23333	1.55606	2.57067	0.977616	1.84989	-2.16383	-0.515964	0.00873076	0.219096	0.776701	0.121491	0.0109776	0.329606	0.0660059	0.0318254	0.606527	0.109087	0.109087	0.109087	0.109087	0.109087	0.109087	0.109087	0.109087	0.0736529	0.0736529	0.0736529	0.0736529
Compound_96	Xylitol	SCORE (Log)	Plasma	GC	-4.28846	-4.67682e-09	0.548994	0.0674312	7.62676e-05	0.253798	0.0191447	0.0982906	0.10937	1.93697e-08	0.0439345	0.00183214	1.95135e-05	0.042622	0.0422273	0.0710997	-39.2105	-0.241451	12.4957	36.8046	3.90845	5.95462	0.453372	1.38243	6.69916e-89	0.809487	0.969663	4.65786e-26	1.38887e-84	0.000132367	1.38176e-08	0.650839	0.168591	0.932304	0.932304	0.932304	0.932304	0.932304	0.932304	0.932304	0.932304	0.929612	0.929612	0.929612	0.929612
Compound_102	Glucuronic acid	Plasma total cholesterol	Urine	GC	-1.5814	-1.57093e-08	-0.137263	0.0312824	3.48551e-05	0.147145	0.000441449	0.0279132	0.385751	7.70652e-09	0.153204	0.00603453	6.51155e-05	0.146847	0.148252	0.243614	-4.09953	-2.03844	-0.89595	5.1839	0.53528	1.00203	0.0029777	0.11458	6.34241e-05	0.0430192	0.744473	0.371517	5.9808e-07	0.593139	0.317721	0.997628	0.90891	0.189054	0.189054	0.189054	0.189054	0.189054	0.189054	0.189054	0.189054	0.15643	0.15643	0.15643	0.15643
Compound_102	Glucuronic acid	Plasma HDL cholesterol	Urine	GC	-0.310623	-7.54867e-09	-1.05174	0.0173588	9.04612e-05	-0.197596	0.0423896	-0.0746465	0.388624	7.71079e-09	0.152895	0.00604868	6.4997e-05	0.146362	0.148811	0.242778	-0.799288	-0.978974	-6.87884	2.86984	1.39178	-1.35004	0.284855	-0.307468	0.425219	0.32896	0.863228	1.05864e-10	0.00461911	0.165777	0.178765	0.776096	0.758857	0.265151	0.265151	0.265151	0.265151	0.265151	0.265151	0.265151	0.265151	0.235418	0.235418	0.235418	0.235418
Compound_102	Glucuronic acid	Plasma LDL cholesterol	Urine	GC	-1.24693	-1.22624e-08	0.240064	0.0221616	-2.44514e-05	0.053626	0.0560028	0.162229	0.395815	7.85346e-09	0.155724	0.0061606	6.61996e-05	0.149071	0.151564	0.24727	-3.15027	-1.5614	1.5416	3.59731	-0.369358	0.359736	0.369499	0.65608	0.0019223	0.120256	0.754788	0.124999	0.000419408	0.712312	0.719484	0.712208	0.512645	0.136261	0.136261	0.136261	0.136261	0.136261	0.136261	0.136261	0.136261	0.101312	0.101312	0.101312	0.101312
Compound_102	Glucuronic acid	Waist circumference	Urine	GC	-2.03597	9.23197e-09	0.838936	0.0234211	3.16329e-05	0.359535	-0.260333	-0.185723	0.316465	6.32231e-09	0.125687	0.00495064	5.34198e-05	0.120471	0.121624	0.199857	-6.43347	1.46022	6.67482	4.73093	0.592157	2.98441	-2.14048	-0.92928	1.16581e-09	0.146033	0.754788	3.18806e-10	4.60474e-06	0.554514	0.00325014	0.0337085	0.354031	0.415052	0.415052	0.415052	0.415052	0.415052	0.415052	0.415052	0.415052	0.39152	0.39152	0.39152	0.39152
Compound_102	Glucuronic acid	SBP	Urine	GC	-1.99001	-3.80591e-09	0.763128	0.0270951	1.92732e-05	0.227077	-0.060362	0.0563898	0.388169	7.75482e-09	0.154165	0.00607235	6.55236e-05	0.147767	0.149181	0.245141	-5.12667	-0.490781	4.95008	4.46204	0.294142	1.53672	-0.404623	0.230031	7.79443e-07	0.6242	0.949517	1.74281e-06	1.45385e-05	0.769	0.126177	0.686252	0.818338	0.289658	0.289658	0.289658	0.289658	0.289658	0.289658	0.289658	0.289658	0.261081	0.261081	0.261081	0.261081
Compound_102	Glucuronic acid	DBP	Urine	GC	-1.12998	-4.45868e-09	0.471763	0.0152754	1.63678e-05	0.148249	-0.131771	0.0370042	0.416803	8.32686e-09	0.165537	0.00652029	7.03571e-05	0.158667	0.160185	0.263224	-2.71108	-0.535458	2.8499	2.34275	0.232639	0.934338	-0.822617	0.140581	0.00737886	0.593017	0.949517	0.00490168	0.020273	0.816315	0.351424	0.411852	0.888364	0.11492	0.11492	0.11492	0.11492	0.11492	0.11492	0.11492	0.11492	0.0793134	0.0793134	0.0793134	0.0793134
Compound_102	Glucuronic acid	Continuous MetS	Urine	GC	-0.0596317	-1.02697e-09	0.183684	-0.00337441	2.59091e-05	0.522659	-0.227651	-0.0850931	0.395502	7.84726e-09	0.155601	0.00615574	6.61473e-05	0.148953	0.151445	0.247075	-0.150775	-0.13087	1.18048	-0.548173	0.391687	3.50889	-1.5032	-0.344402	0.880329	0.89603	0.99014	0.23943	0.58428	0.695772	0.00057359	0.134611	0.730962	0.0960722	0.0960722	0.0960722	0.0960722	0.0960722	0.0960722	0.0960722	0.0960722	0.059497	0.059497	0.059497	0.059497
Compound_102	Glucuronic acid	Serum triglycerides (Log)	Urine	GC	-1.14963	-4.87483e-09	0.3049	0.0152959	3.81364e-05	0.486918	-0.195815	-0.169107	0.427857	8.5477e-09	0.169927	0.00669322	7.22231e-05	0.162876	0.164434	0.270205	-2.68694	-0.570309	1.7943	2.28529	0.528036	2.98951	-1.19084	-0.625849	0.00791029	0.569204	0.949517	0.0745012	0.0235026	0.598147	0.00319909	0.235337	0.532234	0.13498	0.13498	0.13498	0.13498	0.13498	0.13498	0.13498	0.13498	0.100181	0.100181	0.100181	0.100181
Compound_102	Glucuronic acid	HbA1c (Log)	Urine	GC	-2.00723	5.68109e-09	0.0851924	0.0302858	4.59152e-05	0.37123	-0.0569043	-0.0679984	0.338899	6.56109e-09	0.128842	0.00522913	5.47269e-05	0.125669	0.123213	0.201036	-5.92281	0.865876	0.661215	5.79175	0.838987	2.95403	-0.461838	-0.33824	1.69426e-08	0.387771	0.916307	0.509364	3.26776e-08	0.402648	0.00357851	0.644784	0.735597	0.274854	0.274854	0.274854	0.274854	0.274854	0.274854	0.274854	0.274854	0.245169	0.245169	0.245169	0.245169
Compound_102	Glucuronic acid	Plasma glucose (Log)	Urine	GC	-1.48867	-5.34016e-09	0.358571	0.0187481	9.93793e-05	0.286499	-0.165637	0.0380328	0.358817	7.11938e-09	0.141168	0.00558475	6.00118e-05	0.135137	0.137397	0.224157	-4.14881	-0.750087	2.54002	3.35701	1.656	2.12007	-1.20553	0.16967	5.23166e-05	0.454221	0.94112	0.0119646	0.000968777	0.0995353	0.0354258	0.229644	0.865468	0.169338	0.169338	0.169338	0.169338	0.169338	0.169338	0.169338	0.169338	0.135727	0.135727	0.135727	0.135727
Compound_102	Glucuronic acid	BMI (Log)	Urine	GC	-1.19481	1.76314e-09	0.16742	0.0184516	3.36944e-05	0.291851	-0.275877	-0.314514	0.374076	7.47327e-09	0.148567	0.00585189	6.31447e-05	0.142402	0.143765	0.236241	-3.19404	0.235926	1.12689	3.1531	0.533607	2.04948	-1.91895	-1.33133	0.00166569	0.813768	0.978182	0.261339	0.00190303	0.594295	0.0419163	0.0566277	0.184823	0.124363	0.124363	0.124363	0.124363	0.124363	0.124363	0.124363	0.124363	0.0891366	0.0891366	0.0891366	0.0891366
Compound_102	Glucuronic acid	SCORE (Log)	Urine	GC	-4.3179	-3.61808e-09	0.595778	0.0682303	6.99974e-05	0.229938	0.0364611	0.0748696	0.111914	2.23582e-09	0.0444478	0.00175074	1.88914e-05	0.0426033	0.0430109	0.0706774	-38.5821	-1.61823	13.404	38.9722	3.70526	5.3972	0.847718	1.05931	3.34536e-87	0.107424	0.754788	1.336e-28	6.96113e-88	0.000283473	2.19068e-07	0.39776	0.290925	0.934355	0.934355	0.934355	0.934355	0.934355	0.934355	0.934355	0.934355	0.931714	0.931714	0.931714	0.931714
Compound_134	m-Cresol	Plasma total cholesterol	Urine	GC	-1.65617	-2.49746e-08	-0.222886	0.0329372	4.24397e-05	0.189424	0.0227434	-0.0355615	0.378597	1.05303e-08	0.150017	0.00603103	6.48753e-05	0.145919	0.148599	0.243925	-4.37449	-2.37169	-1.48573	5.46129	0.654173	1.29814	0.153052	-0.145789	2.09209e-05	0.0187996	0.490204	0.139159	1.6116e-07	0.513864	0.195956	0.878535	0.884257	0.195689	0.195689	0.195689	0.195689	0.195689	0.195689	0.195689	0.195689	0.163332	0.163332	0.163332	0.163332
Compound_134	m-Cresol	Plasma HDL cholesterol	Urine	GC	-0.375559	-4.2267e-09	-1.08373	0.0178372	9.29643e-05	-0.182333	0.0338719	-0.0870779	0.382694	1.0602e-08	0.150801	0.00608728	6.51791e-05	0.146362	0.149716	0.244704	-0.981356	-0.398671	-7.18654	2.93024	1.42629	-1.24576	0.226241	-0.35585	0.327788	0.690627	0.956348	1.90479e-11	0.00384432	0.155587	0.214535	0.821281	0.722386	0.261759	0.261759	0.261759	0.261759	0.261759	0.261759	0.261759	0.261759	0.231888	0.231888	0.231888	0.231888
Compound_134	m-Cresol	Plasma LDL cholesterol	Urine	GC	-1.31986	-1.99923e-08	0.17634	0.0236811	-1.72251e-05	0.0878336	0.069291	0.109958	0.387747	1.07419e-08	0.152791	0.00616765	6.60396e-05	0.148294	0.151693	0.247934	-3.40391	-1.86114	1.15412	3.83957	-0.260829	0.592293	0.456786	0.443498	0.00082553	0.0644206	0.744473	0.250041	0.000172683	0.794534	0.554428	0.648398	0.65796	0.141282	0.141282	0.141282	0.141282	0.141282	0.141282	0.141282	0.141282	0.106536	0.106536	0.106536	0.106536
Compound_134	m-Cresol	Waist circumference	Urine	GC	-1.92677	-7.74262e-09	0.867009	0.0235947	3.18486e-05	0.350248	-0.223964	-0.202286	0.313068	8.70768e-09	0.124052	0.00498716	5.36465e-05	0.120663	0.122879	0.201706	-6.15446	-0.889172	6.98908	4.73109	0.593675	2.90269	-1.82263	-1.00288	5.04227e-09	0.375139	0.907431	5.6674e-11	4.60158e-06	0.5535	0.00417871	0.0700753	0.317312	0.410562	0.410562	0.410562	0.410562	0.410562	0.410562	0.410562	0.410562	0.386849	0.386849	0.386849	0.386849
Compound_134	m-Cresol	SBP	Urine	GC	-2.03425	2.92313e-09	0.751288	0.0270373	1.92404e-05	0.231093	-0.0747619	0.0625722	0.382719	1.0645e-08	0.151651	0.0060967	6.55818e-05	0.147508	0.150218	0.246581	-5.31525	0.274602	4.95407	4.43474	0.29338	1.56664	-0.497691	0.253759	3.23244e-07	0.783948	0.978182	1.71184e-06	1.62948e-05	0.769582	0.119015	0.619331	0.799981	0.288983	0.288983	0.288983	0.288983	0.288983	0.288983	0.288983	0.288983	0.260379	0.260379	0.260379	0.260379
Compound_134	m-Cresol	DBP	Urine	GC	-1.10917	-2.15299e-08	0.433132	0.0164833	2.15306e-05	0.170272	-0.0935723	-0.0157088	0.406884	1.13171e-08	0.161226	0.00648165	6.97226e-05	0.156822	0.159702	0.26215	-2.72601	-1.90242	2.68649	2.54307	0.308804	1.08576	-0.585917	-0.0599229	0.00706644	0.0587676	0.744473	0.0079207	0.0118595	0.75784	0.279085	0.558691	0.952286	0.131526	0.131526	0.131526	0.131526	0.131526	0.131526	0.131526	0.131526	0.0965873	0.0965873	0.0965873	0.0965873
Compound_134	m-Cresol	Continuous MetS	Urine	GC	-0.0420116	-1.12416e-08	0.169782	-0.00270602	2.88176e-05	0.532385	-0.206768	-0.11285	0.387364	1.07314e-08	0.152641	0.00616156	6.59745e-05	0.148148	0.151543	0.24769	-0.108455	-1.04754	1.1123	-0.439178	0.4368	3.5936	-1.36442	-0.455611	0.91376	0.29631	0.844923	0.267554	0.661081	0.662801	0.000424992	0.174208	0.649241	0.101681	0.101681	0.101681	0.101681	0.101681	0.101681	0.101681	0.101681	0.0653326	0.0653326	0.0653326	0.0653326
Compound_134	m-Cresol	Serum triglycerides (Log)	Urine	GC	-1.13305	-2.14151e-08	0.264772	0.016508	4.33383e-05	0.509521	-0.158739	-0.221637	0.417988	1.16259e-08	0.165626	0.00665853	7.16254e-05	0.161102	0.164061	0.269304	-2.71073	-1.84201	1.59861	2.47922	0.605069	3.16273	-0.967561	-0.822996	0.00738617	0.0671753	0.744473	0.111721	0.0141192	0.545921	0.00184454	0.334606	0.411637	0.149939	0.149939	0.149939	0.149939	0.149939	0.149939	0.149939	0.149939	0.115742	0.115742	0.115742	0.115742
Compound_134	m-Cresol	HbA1c (Log)	Urine	GC	-1.96737	-9.26156e-09	0.10346	0.0311694	5.03071e-05	0.359164	-0.0244686	-0.0872762	0.33545	8.9384e-09	0.125889	0.00528583	5.48214e-05	0.124771	0.123972	0.201863	-5.86485	-1.03615	0.821833	5.89679	0.917654	2.8786	-0.197373	-0.432353	2.26781e-08	0.301593	0.846797	0.412317	1.93165e-08	0.360092	0.0045047	0.84377	0.666029	0.276219	0.276219	0.276219	0.276219	0.276219	0.276219	0.276219	0.276219	0.24659	0.24659	0.24659	0.24659
Compound_134	m-Cresol	Plasma glucose (Log)	Urine	GC	-1.52159	-8.23694e-09	0.33124	0.0193833	0.000102413	0.30106	-0.16082	0.0164168	0.352378	9.7621e-09	0.138854	0.00560505	6.00157e-05	0.134767	0.137856	0.225318	-4.31807	-0.843767	2.38552	3.45818	1.70644	2.23392	-1.16658	0.0728603	2.64532e-05	0.399965	0.92224	0.0181355	0.00068461	0.0897202	0.0267694	0.244984	0.942001	0.170052	0.170052	0.170052	0.170052	0.170052	0.170052	0.170052	0.170052	0.13647	0.13647	0.13647	0.13647
Compound_134	m-Cresol	BMI (Log)	Urine	GC	-1.13368	-1.53176e-08	0.15905	0.0191922	3.66201e-05	0.299681	-0.238392	-0.350926	0.366337	1.01893e-08	0.145159	0.00583573	6.27745e-05	0.141194	0.143787	0.236026	-3.09463	-1.5033	1.09569	3.28874	0.58336	2.12248	-1.65795	-1.48681	0.00229675	0.134573	0.754788	0.274728	0.00121789	0.560406	0.0352122	0.09913	0.138874	0.135314	0.135314	0.135314	0.135314	0.135314	0.135314	0.135314	0.135314	0.100528	0.100528	0.100528	0.100528
Compound_134	m-Cresol	SCORE (Log)	Urine	GC	-4.33871	-4.51791e-09	0.577282	0.0685484	7.1487e-05	0.238819	0.0388742	0.0632156	0.110433	3.07159e-09	0.0437587	0.0017592	1.89235e-05	0.0425633	0.0433451	0.0711507	-39.2881	-1.47087	13.1924	38.9657	3.77768	5.61092	0.896853	0.888474	1.97045e-88	0.143133	0.754788	5.43502e-28	7.1441e-88	0.000217136	7.79952e-08	0.371037	0.375512	0.934185	0.934185	0.934185	0.934185	0.934185	0.934185	0.934185	0.934185	0.931538	0.931538	0.931538	0.931538
Compound_146	4-Hydroxybenzeneacetic acid	Plasma total cholesterol	Urine	GC	-1.72662	-5.03947e-10	-0.197131	0.0316744	3.7083e-05	0.172208	-0.0316192	0.0238038	0.39035	1.64787e-08	0.15535	0.00611995	6.60628e-05	0.148122	0.15113	0.247382	-4.42327	-0.0305817	-1.26895	5.17559	0.561329	1.16261	-0.209218	0.0962229	1.70919e-05	0.975638	0.995152	0.206155	6.21593e-07	0.575295	0.24658	0.834523	0.923454	0.169693	0.169693	0.169693	0.169693	0.169693	0.169693	0.169693	0.169693	0.13629	0.13629	0.13629	0.13629
Compound_146	4-Hydroxybenzeneacetic acid	Plasma HDL cholesterol	Urine	GC	-0.408783	5.4996e-09	-1.09097	0.0174256	9.34667e-05	-0.186727	0.0175092	-0.0696132	0.387778	1.63484e-08	0.154042	0.00608015	6.52942e-05	0.14624	0.14985	0.244283	-1.05417	0.3364	-7.08227	2.86597	1.43147	-1.27686	0.116845	-0.284969	0.293276	0.736977	0.96477	3.42108e-11	0.00467333	0.1541	0.203364	0.907119	0.776009	0.261563	0.261563	0.261563	0.261563	0.261563	0.261563	0.261563	0.261563	0.231684	0.231684	0.231684	0.231684
Compound_146	4-Hydroxybenzeneacetic acid	Plasma LDL cholesterol	Urine	GC	-1.35378	-3.78694e-09	0.201824	0.0226692	-2.30851e-05	0.0744354	0.0332307	0.1539	0.3967	1.67245e-08	0.157586	0.00622005	6.67965e-05	0.149605	0.153298	0.249904	-3.4126	-0.226431	1.28072	3.64454	-0.345603	0.497547	0.216773	0.615836	0.000801276	0.821134	0.978182	0.202005	0.000353976	0.730061	0.619435	0.828641	0.538812	0.124348	0.124348	0.124348	0.124348	0.124348	0.124348	0.124348	0.124348	0.0889173	0.0889173	0.0889173	0.0889173
Compound_146	4-Hydroxybenzeneacetic acid	Waist circumference	Urine	GC	-1.89019	-1.32866e-08	0.900364	0.0235631	2.62495e-05	0.347945	-0.221262	-0.200526	0.317519	1.34041e-08	0.126366	0.00497811	5.3737e-05	0.120485	0.122933	0.201226	-5.95301	-0.991229	7.12508	4.73334	0.488481	2.88786	-1.79986	-0.996518	1.41698e-08	0.32295	0.863228	2.64929e-11	4.5565e-06	0.625824	0.00437127	0.0736146	0.320382	0.411209	0.411209	0.411209	0.411209	0.411209	0.411209	0.411209	0.411209	0.387522	0.387522	0.387522	0.387522
Compound_146	4-Hydroxybenzeneacetic acid	SBP	Urine	GC	-2.01419	-2.59646e-09	0.753405	0.0272579	1.90708e-05	0.233721	-0.0644442	0.0522578	0.38843	1.63977e-08	0.154586	0.00608986	6.5738e-05	0.147393	0.150387	0.246166	-5.18546	-0.158343	4.87368	4.47594	0.290104	1.5857	-0.428522	0.212287	5.93744e-07	0.87437	0.978182	2.45388e-06	1.37152e-05	0.772082	0.114623	0.668801	0.832132	0.288777	0.288777	0.288777	0.288777	0.288777	0.288777	0.288777	0.288777	0.260165	0.260165	0.260165	0.260165
Compound_146	4-Hydroxybenzeneacetic acid	DBP	Urine	GC	-1.13816	-7.5691e-09	0.46912	0.0155902	1.47727e-05	0.157079	-0.129811	0.0264245	0.416946	1.76015e-08	0.165935	0.00653694	7.05641e-05	0.158214	0.161428	0.264238	-2.72976	-0.430026	2.82712	2.38494	0.209352	0.992825	-0.804142	0.100003	0.00698978	0.667709	0.951981	0.00524734	0.0181571	0.834419	0.322174	0.422412	0.920457	0.114403	0.114403	0.114403	0.114403	0.114403	0.114403	0.114403	0.114403	0.0787753	0.0787753	0.0787753	0.0787753
Compound_146	4-Hydroxybenzeneacetic acid	Continuous MetS	Urine	GC	-0.0529415	-4.09928e-09	0.188057	-0.00321323	2.49781e-05	0.52534	-0.224312	-0.0906981	0.393632	1.65952e-08	0.156367	0.00617193	6.62798e-05	0.148447	0.152112	0.247971	-0.134495	-0.247017	1.20266	-0.52062	0.376859	3.5389	-1.47466	-0.365762	0.893167	0.805188	0.978182	0.23075	0.603297	0.706741	0.000516108	0.142123	0.71499	0.0963014	0.0963014	0.0963014	0.0963014	0.0963014	0.0963014	0.0963014	0.0963014	0.0597356	0.0597356	0.0597356	0.0597356
Compound_146	4-Hydroxybenzeneacetic acid	Serum triglycerides (Log)	Urine	GC	-1.21196	3.72396e-09	0.278825	0.0153112	3.99917e-05	0.493798	-0.211543	-0.165464	0.428227	1.80777e-08	0.170425	0.0067138	7.24732e-05	0.162495	0.165795	0.271387	-2.83017	0.205997	1.63606	2.28056	0.551813	3.03886	-1.27593	-0.609697	0.00519986	0.837034	0.978182	0.103635	0.0237875	0.581785	0.00274111	0.203681	0.542858	0.133575	0.133575	0.133575	0.133575	0.133575	0.133575	0.133575	0.133575	0.0987184	0.0987184	0.0987184	0.0987184
Compound_146	4-Hydroxybenzeneacetic acid	HbA1c (Log)	Urine	GC	-1.90209	-1.60159e-08	0.138041	0.0308889	4.15451e-05	0.363272	-0.0255087	-0.0869809	0.340072	1.40238e-08	0.128257	0.00524302	5.47869e-05	0.12474	0.123475	0.201524	-5.5932	-1.14205	1.07628	5.89144	0.758304	2.91223	-0.20659	-0.431615	8.68583e-08	0.25503	0.834454	0.283318	1.98428e-08	0.449313	0.00406756	0.836576	0.666565	0.277188	0.277188	0.277188	0.277188	0.277188	0.277188	0.277188	0.277188	0.247599	0.247599	0.247599	0.247599
Compound_146	4-Hydroxybenzeneacetic acid	Plasma glucose (Log)	Urine	GC	-1.57153	7.13774e-09	0.324318	0.0186934	0.000102403	0.293383	-0.187742	0.0458068	0.357514	1.50725e-08	0.14202	0.00560562	6.01983e-05	0.134827	0.138155	0.225218	-4.39573	0.473562	2.28362	3.33476	1.70109	2.176	-1.35893	0.203389	1.92193e-05	0.636409	0.949517	0.0236099	0.00104454	0.0907221	0.030911	0.175939	0.83907	0.167715	0.167715	0.167715	0.167715	0.167715	0.167715	0.167715	0.167715	0.134039	0.134039	0.134039	0.134039
Compound_146	4-Hydroxybenzeneacetic acid	BMI (Log)	Urine	GC	-1.15744	-4.68065e-09	0.183293	0.0185375	3.20235e-05	0.290132	-0.265223	-0.320057	0.374061	1.57911e-08	0.148868	0.00586458	6.33062e-05	0.141941	0.144824	0.23706	-3.09425	-0.296411	1.23124	3.16092	0.505851	2.04404	-1.83135	-1.35011	0.00229953	0.76727	0.978182	0.219893	0.00185541	0.613602	0.0424568	0.0687586	0.178733	0.124525	0.124525	0.124525	0.124525	0.124525	0.124525	0.124525	0.124525	0.0893051	0.0893051	0.0893051	0.0893051
Compound_146	4-Hydroxybenzeneacetic acid	SCORE (Log)	Urine	GC	-4.35394	4.67012e-10	0.580862	0.0683046	7.06854e-05	0.235576	0.0282087	0.0746623	0.112756	4.76003e-09	0.0448744	0.00176781	1.90829e-05	0.0427863	0.0436555	0.0714588	-38.6137	0.0981112	12.9442	38.638	3.70413	5.50587	0.646166	1.04483	2.94466e-87	0.921957	0.99447	2.82007e-27	2.66922e-87	0.00028465	1.29996e-07	0.519023	0.297551	0.933371	0.933371	0.933371	0.933371	0.933371	0.933371	0.933371	0.933371	0.93069	0.93069	0.93069	0.93069
Compound_148	3-Hydroxyhippuric acid, O,O'-bis-TMS	Plasma total cholesterol	Urine	GC	-1.6363	-1.4252e-08	-0.181832	0.0316854	3.63381e-05	0.181463	-0.0110026	0.0711692	0.38634	9.77798e-09	0.151545	0.00606638	6.54822e-05	0.147318	0.148946	0.247097	-4.2354	-1.45756	-1.19986	5.22311	0.55493	1.23178	-0.0738696	0.288022	3.69036e-05	0.146764	0.754788	0.231826	4.98244e-07	0.579655	0.219694	0.941199	0.773673	0.179704	0.179704	0.179704	0.179704	0.179704	0.179704	0.179704	0.179704	0.146703	0.146703	0.146703	0.146703
Compound_148	3-Hydroxyhippuric acid, O,O'-bis-TMS	Plasma HDL cholesterol	Urine	GC	-0.297967	-1.35984e-08	-1.06437	0.0176248	9.11096e-05	-0.176409	0.045447	-0.0321881	0.384913	9.65834e-09	0.150124	0.00602606	6.47916e-05	0.14554	0.148035	0.244118	-0.774116	-1.40795	-7.08995	2.92477	1.40619	-1.2121	0.307001	-0.131855	0.439919	0.160941	0.770829	3.27721e-11	0.00390923	0.16146	0.227126	0.759212	0.895252	0.269451	0.269451	0.269451	0.269451	0.269451	0.269451	0.269451	0.269451	0.239892	0.239892	0.239892	0.239892
Compound_148	3-Hydroxyhippuric acid, O,O'-bis-TMS	Plasma LDL cholesterol	Urine	GC	-1.28229	-1.3456e-08	0.209657	0.0225768	-2.28667e-05	0.0823572	0.0480746	0.202908	0.393843	9.88242e-09	0.153607	0.00616587	6.62948e-05	0.148916	0.15147	0.249781	-3.25583	-1.36161	1.3649	3.66158	-0.344924	0.553043	0.317387	0.812342	0.00136032	0.17509	0.777541	0.174058	0.000332829	0.73057	0.580948	0.751332	0.417712	0.133376	0.133376	0.133376	0.133376	0.133376	0.133376	0.133376	0.133376	0.0983104	0.0983104	0.0983104	0.0983104
Compound_148	3-Hydroxyhippuric acid, O,O'-bis-TMS	Waist circumference	Urine	GC	-2.01939	1.07913e-08	0.862369	0.0231801	3.09133e-05	0.337779	-0.257229	-0.219064	0.315409	7.98277e-09	0.123721	0.00495261	5.34599e-05	0.120271	0.1216	0.201731	-6.40244	1.35182	6.97025	4.68038	0.578252	2.80849	-2.11538	-1.08592	1.37459e-09	0.178187	0.777541	6.293e-11	5.73634e-06	0.563841	0.00554652	0.0358211	0.279015	0.414038	0.414038	0.414038	0.414038	0.414038	0.414038	0.414038	0.414038	0.390465	0.390465	0.390465	0.390465
Compound_148	3-Hydroxyhippuric acid, O,O'-bis-TMS	SBP	Urine	GC	-1.99486	-4.75536e-09	0.753817	0.027195	1.95506e-05	0.236248	-0.0611818	0.07114	0.386544	9.78315e-09	0.151625	0.00606959	6.55168e-05	0.147396	0.149025	0.247227	-5.16075	-0.486077	4.9716	4.48053	0.298406	1.60282	-0.410549	0.287751	6.65881e-07	0.627524	0.949517	1.58168e-06	1.34537e-05	0.765749	0.110789	0.681909	0.77388	0.289639	0.289639	0.289639	0.289639	0.289639	0.289639	0.289639	0.289639	0.261062	0.261062	0.261062	0.261062
Compound_148	3-Hydroxyhippuric acid, O,O'-bis-TMS	DBP	Urine	GC	-1.20494	5.09746e-09	0.448674	0.0153739	1.73636e-05	0.151978	-0.148726	0.0193066	0.415114	1.05062e-08	0.162831	0.00651819	7.03592e-05	0.15829	0.160039	0.2655	-2.90268	0.485185	2.75545	2.35861	0.246784	0.960124	-0.929312	0.0727179	0.00417889	0.628156	0.949517	0.00648524	0.0194535	0.805366	0.338325	0.354015	0.942114	0.114659	0.114659	0.114659	0.114659	0.114659	0.114659	0.114659	0.114659	0.0790422	0.0790422	0.0790422	0.0790422
Compound_148	3-Hydroxyhippuric acid, O,O'-bis-TMS	Continuous MetS	Urine	GC	-0.155945	1.32861e-08	0.164623	-0.00336795	2.6929e-05	0.515575	-0.249841	-0.128917	0.390828	9.80677e-09	0.152431	0.00611867	6.57873e-05	0.147777	0.15031	0.247869	-0.399011	1.35479	1.07999	-0.550438	0.409334	3.48888	-1.66217	-0.5201	0.690377	0.17725	0.777541	0.281652	0.582729	0.682801	0.000615208	0.0982892	0.603659	0.105473	0.105473	0.105473	0.105473	0.105473	0.105473	0.105473	0.105473	0.0692785	0.0692785	0.0692785	0.0692785
Compound_148	3-Hydroxyhippuric acid, O,O'-bis-TMS	Serum triglycerides (Log)	Urine	GC	-1.29943	1.60203e-08	0.267728	0.0153854	3.98819e-05	0.484125	-0.230015	-0.222708	0.423751	1.07248e-08	0.166219	0.00665381	7.18231e-05	0.161583	0.163369	0.271024	-3.0665	1.49376	1.61069	2.31227	0.55528	2.99614	-1.40795	-0.821729	0.00251181	0.137051	0.754788	0.109059	0.0219341	0.579416	0.0031337	0.160929	0.412355	0.144336	0.144336	0.144336	0.144336	0.144336	0.144336	0.144336	0.144336	0.109913	0.109913	0.109913	0.109913
Compound_148	3-Hydroxyhippuric acid, O,O'-bis-TMS	HbA1c (Log)	Urine	GC	-2.01607	7.79598e-09	0.0992707	0.0302996	4.64287e-05	0.354786	-0.0576221	-0.0919747	0.339293	8.02519e-09	0.126217	0.005226	5.46961e-05	0.124897	0.123066	0.202656	-5.94199	0.971438	0.786509	5.79786	0.848849	2.84062	-0.468223	-0.453846	1.53781e-08	0.332702	0.863228	0.432658	3.1698e-08	0.397152	0.00504957	0.640221	0.650515	0.275672	0.275672	0.275672	0.275672	0.275672	0.275672	0.275672	0.275672	0.246021	0.246021	0.246021	0.246021
Compound_148	3-Hydroxyhippuric acid, O,O'-bis-TMS	Plasma glucose (Log)	Urine	GC	-1.61016	1.05204e-08	0.32656	0.0188967	0.000101078	0.288225	-0.193554	0.00207077	0.355588	8.92251e-09	0.138686	0.00556696	5.98554e-05	0.134452	0.136757	0.225519	-4.52816	1.17909	2.35466	3.39444	1.6887	2.1437	-1.41531	0.00918222	1.10431e-05	0.239982	0.813117	0.019661	0.000852762	0.093079	0.0334532	0.158775	0.992684	0.17328	0.17328	0.17328	0.17328	0.17328	0.17328	0.17328	0.17328	0.139829	0.139829	0.139829	0.139829
Compound_148	3-Hydroxyhippuric acid, O,O'-bis-TMS	BMI (Log)	Urine	GC	-1.25207	1.13641e-08	0.161273	0.0183894	3.41419e-05	0.281578	-0.289232	-0.351382	0.371007	9.38991e-09	0.14553	0.00582562	6.28833e-05	0.141471	0.143034	0.23729	-3.37478	1.21024	1.10817	3.15664	0.542941	1.99036	-2.02211	-1.48081	0.000910922	0.227827	0.804595	0.269316	0.00188134	0.587865	0.0481169	0.0446962	0.140465	0.131395	0.131395	0.131395	0.131395	0.131395	0.131395	0.131395	0.131395	0.0964511	0.0964511	0.0964511	0.0964511
Compound_148	3-Hydroxyhippuric acid, O,O'-bis-TMS	SCORE (Log)	Urine	GC	-4.35526	5.23604e-10	0.581167	0.0683165	7.05783e-05	0.23534	0.0281192	0.0723536	0.112269	2.84145e-09	0.0440383	0.00176287	1.90289e-05	0.04281	0.0432831	0.0718055	-38.793	0.184274	13.1968	38.753	3.709	5.49731	0.649657	1.00763	1.4293e-87	0.854013	0.978182	5.27741e-28	1.67923e-87	0.000279621	1.35487e-07	0.51677	0.315029	0.93338	0.93338	0.93338	0.93338	0.93338	0.93338	0.93338	0.93338	0.9307	0.9307	0.9307	0.9307
Compound_156	Tartaric acid	Plasma total cholesterol	Urine	GC	-1.70856	-4.99276e-09	-0.188222	0.0324329	2.95102e-05	0.188693	-0.0445007	0.0134616	0.383302	5.7711e-09	0.152156	0.00615528	6.63401e-05	0.148997	0.149464	0.246298	-4.45748	-0.865131	-1.23703	5.26912	0.444832	1.26643	-0.297735	0.0546557	1.48183e-05	0.388158	0.916307	0.217741	4.01682e-07	0.656994	0.207053	0.766261	0.956475	0.173245	0.173245	0.173245	0.173245	0.173245	0.173245	0.173245	0.173245	0.139984	0.139984	0.139984	0.139984
Compound_156	Tartaric acid	Plasma HDL cholesterol	Urine	GC	-0.374132	-3.46634e-09	-1.0726	0.018162	8.67482e-05	-0.17372	0.0160034	-0.0845814	0.382066	5.7189e-09	0.150899	0.00612509	6.56526e-05	0.147334	0.148781	0.243525	-0.979233	-0.60612	-7.10802	2.96518	1.32132	-1.17909	0.107564	-0.347321	0.328832	0.545229	0.949517	2.9616e-11	0.00345239	0.188139	0.239982	0.914466	0.728772	0.262646	0.262646	0.262646	0.262646	0.262646	0.262646	0.262646	0.262646	0.232811	0.232811	0.232811	0.232811
Compound_156	Tartaric acid	Plasma LDL cholesterol	Urine	GC	-1.35285	-4.82811e-09	0.204481	0.0233357	-2.92792e-05	0.0897145	0.0152553	0.147904	0.390432	5.84412e-09	0.154204	0.00625921	6.70901e-05	0.15056	0.152038	0.248857	-3.46501	-0.826148	1.32605	3.72822	-0.436415	0.59587	0.100339	0.594332	0.000668561	0.409858	0.929442	0.186572	0.000261034	0.663079	0.552041	0.920192	0.553066	0.127531	0.127531	0.127531	0.127531	0.127531	0.127531	0.127531	0.127531	0.0922286	0.0922286	0.0922286	0.0922286
Compound_156	Tartaric acid	Waist circumference	Urine	GC	-1.96545	3.96982e-09	0.866833	0.0225848	3.63762e-05	0.331674	-0.231405	-0.174953	0.312698	4.70808e-09	0.124129	0.00502149	5.41204e-05	0.121552	0.121933	0.200931	-6.28544	0.843194	6.98332	4.49763	0.672135	2.72867	-1.8978	-0.870711	2.5475e-09	0.400278	0.92224	5.85214e-11	1.25203e-05	0.502389	0.00701201	0.0593779	0.385111	0.410294	0.410294	0.410294	0.410294	0.410294	0.410294	0.410294	0.410294	0.38657	0.38657	0.38657	0.38657
Compound_156	Tartaric acid	SBP	Urine	GC	-2.03831	3.09168e-09	0.742268	0.0267084	2.46326e-05	0.222841	-0.0607993	0.0623489	0.381946	5.75069e-09	0.151618	0.0061335	6.61054e-05	0.148469	0.148935	0.245427	-5.33665	0.53762	4.89565	4.35451	0.372626	1.50092	-0.408226	0.254042	2.92121e-07	0.591526	0.949517	2.22474e-06	2.27165e-05	0.709881	0.135189	0.68361	0.799763	0.289855	0.289855	0.289855	0.289855	0.289855	0.289855	0.289855	0.289855	0.261285	0.261285	0.261285	0.261285
Compound_156	Tartaric acid	DBP	Urine	GC	-1.18144	2.362e-09	0.449819	0.0150174	2.06971e-05	0.147475	-0.135345	0.0412141	0.410343	6.17824e-09	0.16289	0.00658952	7.10202e-05	0.159508	0.160008	0.263674	-2.87916	0.38231	2.76148	2.27898	0.291426	0.924564	-0.845861	0.156307	0.00448796	0.702698	0.956348	0.00637162	0.0238834	0.771073	0.356473	0.398792	0.875972	0.114206	0.114206	0.114206	0.114206	0.114206	0.114206	0.114206	0.114206	0.0785703	0.0785703	0.0785703	0.0785703
Compound_156	Tartaric acid	Continuous MetS	Urine	GC	-0.092413	6.55423e-09	0.165942	-0.00440798	3.59406e-05	0.502307	-0.212727	-0.0705697	0.386756	5.7891e-09	0.152752	0.00620028	6.64585e-05	0.149143	0.150607	0.246514	-0.238944	1.13217	1.08635	-0.710933	0.540798	3.36796	-1.41247	-0.28627	0.811432	0.259131	0.834454	0.278834	0.478083	0.589343	0.000933392	0.159609	0.775014	0.102631	0.102631	0.102631	0.102631	0.102631	0.102631	0.102631	0.102631	0.0663218	0.0663218	0.0663218	0.0663218
Compound_156	Tartaric acid	Serum triglycerides (Log)	Urine	GC	-1.2046	2.26457e-09	0.281538	0.015063	4.2378e-05	0.487129	-0.200495	-0.165204	0.421295	6.34314e-09	0.167238	0.0067654	7.29158e-05	0.163765	0.164279	0.270712	-2.85927	0.357012	1.68346	2.22647	0.581191	2.97456	-1.22045	-0.610257	0.00476548	0.721516	0.956348	0.0940798	0.027266	0.561864	0.00335112	0.223945	0.542488	0.133998	0.133998	0.133998	0.133998	0.133998	0.133998	0.133998	0.133998	0.0991584	0.0991584	0.0991584	0.0991584
Compound_156	Tartaric acid	HbA1c (Log)	Urine	GC	-1.93354	-1.03546e-08	0.1265	0.0321023	3.03631e-05	0.394449	-0.0767666	-0.089747	0.332453	4.83392e-09	0.124784	0.00523687	5.46244e-05	0.124612	0.122014	0.199119	-5.81597	-2.14208	1.01375	6.13005	0.555853	3.16542	-0.629161	-0.45072	2.89612e-08	0.0336024	0.69125	0.312133	5.88849e-09	0.579038	0.00183366	0.530083	0.652762	0.290707	0.290707	0.290707	0.290707	0.290707	0.290707	0.290707	0.290707	0.261672	0.261672	0.261672	0.261672
Compound_156	Tartaric acid	Plasma glucose (Log)	Urine	GC	-1.55254	3.06157e-09	0.33212	0.0184194	0.000105022	0.284869	-0.169774	0.043463	0.352391	5.27472e-09	0.139179	0.00564936	6.05534e-05	0.135891	0.137225	0.224611	-4.40572	0.580423	2.38627	3.26044	1.73436	2.0963	-1.23719	0.193504	1.84397e-05	0.562385	0.949517	0.0180998	0.0013397	0.0846349	0.03751	0.217692	0.846791	0.168256	0.168256	0.168256	0.168256	0.168256	0.168256	0.168256	0.168256	0.134602	0.134602	0.134602	0.134602
Compound_156	Tartaric acid	BMI (Log)	Urine	GC	-1.19269	3.54915e-09	0.167223	0.0178601	3.89181e-05	0.277249	-0.263571	-0.306318	0.367755	5.53702e-09	0.145984	0.00590561	6.36493e-05	0.142953	0.143402	0.236308	-3.24318	0.640985	1.14549	3.02427	0.611445	1.93944	-1.83799	-1.29627	0.0014171	0.522376	0.949517	0.253581	0.00286982	0.541703	0.054065	0.067769	0.196601	0.126147	0.126147	0.126147	0.126147	0.126147	0.126147	0.126147	0.126147	0.0909917	0.0909917	0.0909917	0.0909917
Compound_156	Tartaric acid	SCORE (Log)	Urine	GC	-4.34933	-6.22879e-10	0.582998	0.0684138	6.95817e-05	0.237755	0.0273908	0.0727004	0.110917	1.66999e-09	0.0440297	0.00178116	1.9197e-05	0.0431154	0.0432507	0.0712718	-39.2125	-0.372983	13.241	38.4096	3.62462	5.51439	0.633303	1.02004	2.66265e-88	0.709615	0.956348	3.93695e-28	6.72646e-87	0.000379727	1.24748e-07	0.527368	0.309124	0.93342	0.93342	0.93342	0.93342	0.93342	0.93342	0.93342	0.93342	0.930742	0.930742	0.930742	0.930742
Compound_164	D-Gluconate	Plasma total cholesterol	Urine	GC	-1.71646	-1.50776e-08	-0.185425	0.0319334	3.82131e-05	0.182813	-0.0275876	0.0153055	0.383088	1.95437e-08	0.15268	0.00610312	6.57777e-05	0.148472	0.148999	0.246364	-4.48058	-0.771481	-1.21447	5.23231	0.580943	1.23129	-0.185153	0.0621255	1.34508e-05	0.441469	0.940105	0.226215	4.77289e-07	0.56203	0.219874	0.853325	0.950534	0.172519	0.172519	0.172519	0.172519	0.172519	0.172519	0.172519	0.172519	0.139229	0.139229	0.139229	0.139229
Compound_164	D-Gluconate	Plasma HDL cholesterol	Urine	GC	-0.348541	-4.45281e-08	-1.0427	0.0183931	9.47729e-05	-0.153745	0.0395423	-0.103651	0.376404	1.9032e-08	0.149096	0.00597646	6.41634e-05	0.144604	0.146012	0.239953	-0.925977	-2.33964	-6.99346	3.07759	1.47706	-1.06321	0.270814	-0.431964	0.355748	0.0204436	0.490204	5.61378e-11	0.00242694	0.141479	0.289167	0.786857	0.666306	0.283744	0.283744	0.283744	0.283744	0.283744	0.283744	0.283744	0.283744	0.254762	0.254762	0.254762	0.254762
Compound_164	D-Gluconate	Plasma LDL cholesterol	Urine	GC	-1.36975	3.69941e-10	0.19393	0.0225438	-2.20619e-05	0.0732337	0.0278582	0.159037	0.391038	1.9772e-08	0.154893	0.00620882	6.6658e-05	0.150227	0.151689	0.249283	-3.50286	0.0187104	1.25202	3.63092	-0.330971	0.487488	0.183653	0.637978	0.000585844	0.985094	0.995152	0.212252	0.000371776	0.741067	0.62653	0.854501	0.524332	0.124091	0.124091	0.124091	0.124091	0.124091	0.124091	0.124091	0.124091	0.0886491	0.0886491	0.0886491	0.0886491
Compound_164	D-Gluconate	Waist circumference	Urine	GC	-1.96652	2.09306e-08	0.857089	0.0228201	2.88758e-05	0.329991	-0.247689	-0.171	0.311475	1.58903e-08	0.124139	0.00496223	5.34815e-05	0.120718	0.121146	0.20031	-6.31358	1.31719	6.90427	4.59875	0.539921	2.73358	-2.04455	-0.853676	2.19755e-09	0.189506	0.779963	9.07108e-11	8.15123e-06	0.589942	0.00691266	0.0424059	0.394458	0.41373	0.41373	0.41373	0.41373	0.41373	0.41373	0.41373	0.41373	0.390144	0.390144	0.390144	0.390144
Compound_164	D-Gluconate	SBP	Urine	GC	-2.03724	1.39806e-08	0.73663	0.0269337	1.89419e-05	0.223179	-0.0727454	0.0640214	0.381317	1.94533e-08	0.151974	0.0060749	6.54735e-05	0.147786	0.14831	0.245225	-5.34265	0.718676	4.84707	4.43359	0.289306	1.51016	-0.490495	0.261073	2.83936e-07	0.473305	0.949517	2.76209e-06	1.63725e-05	0.772692	0.132817	0.624402	0.794345	0.29078	0.29078	0.29078	0.29078	0.29078	0.29078	0.29078	0.29078	0.262248	0.262248	0.262248	0.262248
Compound_164	D-Gluconate	DBP	Urine	GC	-1.17518	4.05983e-09	0.45108	0.0153093	1.67795e-05	0.152442	-0.142371	0.0384794	0.410062	2.09197e-08	0.163431	0.00653285	7.04092e-05	0.158926	0.15949	0.263711	-2.86586	0.194067	2.76007	2.34343	0.238313	0.959202	-0.892664	0.145915	0.00467193	0.84635	0.978182	0.00639814	0.0202374	0.811918	0.338788	0.37327	0.884157	0.113653	0.113653	0.113653	0.113653	0.113653	0.113653	0.113653	0.113653	0.0779959	0.0779959	0.0779959	0.0779959
Compound_164	D-Gluconate	Continuous MetS	Urine	GC	-0.0875974	2.10227e-08	0.162259	-0.00371717	2.47768e-05	0.509396	-0.236799	-0.0726781	0.386735	1.95544e-08	0.153188	0.0061405	6.59245e-05	0.148573	0.15002	0.246539	-0.226505	1.07509	1.05921	-0.605354	0.375837	3.42858	-1.57845	-0.294793	0.821076	0.283832	0.837477	0.290981	0.545737	0.707499	0.000758406	0.116289	0.768505	0.101982	0.101982	0.101982	0.101982	0.101982	0.101982	0.101982	0.101982	0.0656464	0.0656464	0.0656464	0.0656464
Compound_164	D-Gluconate	Serum triglycerides (Log)	Urine	GC	-1.20157	7.51803e-09	0.279698	0.0152772	3.83865e-05	0.489313	-0.208381	-0.165628	0.420881	2.14717e-08	0.167743	0.00670522	7.22669e-05	0.16312	0.163699	0.270669	-2.8549	0.350136	1.66742	2.27841	0.531177	2.99972	-1.27296	-0.611923	0.00482856	0.72666	0.956348	0.0972297	0.023918	0.595974	0.00309893	0.204731	0.541387	0.133973	0.133973	0.133973	0.133973	0.133973	0.133973	0.133973	0.133973	0.0991333	0.0991333	0.0991333	0.0991333
Compound_164	D-Gluconate	HbA1c (Log)	Urine	GC	-1.96393	-1.14617e-08	0.118202	0.0306373	4.72582e-05	0.366684	-0.0433649	-0.0732137	0.336061	1.64285e-08	0.126696	0.00525092	5.4791e-05	0.125453	0.122587	0.20143	-5.84398	-0.697675	0.932955	5.83465	0.862517	2.92287	-0.353747	-0.36347	2.51788e-08	0.486328	0.949517	0.352158	2.63818e-08	0.389611	0.00393757	0.723964	0.716703	0.273742	0.273742	0.273742	0.273742	0.273742	0.273742	0.273742	0.273742	0.244012	0.244012	0.244012	0.244012
Compound_164	D-Gluconate	Plasma glucose (Log)	Urine	GC	-1.51566	-3.12945e-08	0.364796	0.0194761	0.000102416	0.317374	-0.167718	0.0176385	0.349433	1.76683e-08	0.138413	0.00554823	5.95659e-05	0.134243	0.13555	0.22276	-4.33749	-1.77122	2.63556	3.51032	1.71938	2.36417	-1.23731	0.0791815	2.44313e-05	0.0782843	0.751529	0.00916315	0.000570711	0.0873338	0.0191792	0.217648	0.93698	0.18148	0.18148	0.18148	0.18148	0.18148	0.18148	0.18148	0.18148	0.14836	0.14836	0.14836	0.14836
Compound_164	D-Gluconate	BMI (Log)	Urine	GC	-1.1902	1.45155e-08	0.162041	0.0181465	3.24849e-05	0.278728	-0.276798	-0.305328	0.367189	1.87325e-08	0.146344	0.00584983	6.30477e-05	0.14231	0.142815	0.236139	-3.2414	0.774884	1.10727	3.10205	0.515244	1.9586	-1.93815	-1.293	0.00142549	0.43946	0.940105	0.269708	0.0022429	0.607037	0.0517584	0.054223	0.197725	0.127096	0.127096	0.127096	0.127096	0.127096	0.127096	0.127096	0.127096	0.0919787	0.0919787	0.0919787	0.0919787
Compound_164	D-Gluconate	SCORE (Log)	Urine	GC	-4.34414	-9.38529e-09	0.589658	0.0684873	7.11547e-05	0.242358	0.0318809	0.0683827	0.10997	5.61023e-09	0.0438286	0.00175197	1.88822e-05	0.0426206	0.0427719	0.0707215	-39.503	-1.67289	13.4537	39.0916	3.76834	5.6864	0.74537	0.96693	8.38667e-89	0.0961459	0.754788	9.60809e-29	4.3164e-88	0.000224774	5.38273e-08	0.457054	0.334921	0.934422	0.934422	0.934422	0.934422	0.934422	0.934422	0.934422	0.934422	0.931783	0.931783	0.931783	0.931783
Compound_17	Catechol	Plasma total cholesterol	Urine	GC	-1.77591	7.13629e-08	-0.198945	0.0311102	3.59357e-05	0.154219	-0.0300325	0.0295434	0.387242	8.96283e-08	0.15178	0.00613127	6.57784e-05	0.149499	0.148883	0.246135	-4.58604	0.79621	-1.31074	5.07402	0.546315	1.03157	-0.201719	0.120029	8.60642e-06	0.426995	0.938366	0.191671	9.92753e-07	0.585549	0.303703	0.840372	0.904598	0.172703	0.172703	0.172703	0.172703	0.172703	0.172703	0.172703	0.172703	0.13942	0.13942	0.13942	0.13942
Compound_17	Catechol	Plasma HDL cholesterol	Urine	GC	-0.429743	6.74427e-08	-1.08092	0.0170684	9.06626e-05	-0.202295	0.0275938	-0.0718561	0.385617	8.85281e-08	0.150324	0.00609014	6.50718e-05	0.147669	0.14796	0.243118	-1.11443	0.761823	-7.19057	2.80263	1.39327	-1.36992	0.186496	-0.295561	0.26664	0.447203	0.940105	1.86208e-11	0.00564722	0.165326	0.172486	0.852275	0.76792	0.263551	0.263551	0.263551	0.263551	0.263551	0.263551	0.263551	0.263551	0.233752	0.233752	0.233752	0.233752
Compound_17	Catechol	Plasma LDL cholesterol	Urine	GC	-1.39261	3.57546e-08	0.193728	0.0222695	-2.27192e-05	0.0645204	0.0292801	0.161407	0.394902	9.06598e-08	0.153944	0.00623678	6.66387e-05	0.151225	0.151522	0.248972	-3.52646	0.394383	1.25843	3.57068	-0.34093	0.426653	0.193239	0.648296	0.000539234	0.693784	0.956348	0.209931	0.000461161	0.73357	0.670163	0.846998	0.517653	0.124876	0.124876	0.124876	0.124876	0.124876	0.124876	0.124876	0.124876	0.0894659	0.0894659	0.0894659	0.0894659
Compound_17	Catechol	Waist circumference	Urine	GC	-1.89088	-8.86248e-08	0.875734	0.0238824	3.18473e-05	0.36707	-0.243953	-0.190018	0.31512	7.29353e-08	0.123511	0.00498935	5.35274e-05	0.121655	0.121154	0.200293	-6.00051	-1.21511	7.0903	4.78667	0.594972	3.0173	-2.01358	-0.948701	1.11267e-08	0.225969	0.804595	3.22028e-11	3.60692e-06	0.552635	0.00293318	0.0455944	0.344089	0.412866	0.412866	0.412866	0.412866	0.412866	0.412866	0.412866	0.412866	0.389246	0.389246	0.389246	0.389246
Compound_17	Catechol	SBP	Urine	GC	-1.99783	-4.23425e-08	0.748886	0.0275132	2.062e-05	0.243726	-0.069698	0.0525225	0.385817	8.92984e-08	0.151221	0.0061087	6.55363e-05	0.148948	0.148335	0.245229	-5.17817	-0.474169	4.95225	4.50394	0.314636	1.63631	-0.46987	0.214177	6.14189e-07	0.635974	0.949517	1.72589e-06	1.2192e-05	0.753415	0.103583	0.639036	0.830659	0.289593	0.289593	0.289593	0.289593	0.289593	0.289593	0.289593	0.289593	0.261013	0.261013	0.261013	0.261013
Compound_17	Catechol	DBP	Urine	GC	-1.13075	-6.23305e-08	0.455228	0.0158634	1.81771e-05	0.17094	-0.143125	0.031564	0.414096	9.58437e-08	0.162305	0.00655646	7.03399e-05	0.159866	0.159207	0.263204	-2.73064	-0.650335	2.80476	2.41951	0.258419	1.06927	-0.898987	0.119922	0.00697198	0.516334	0.949517	0.00560833	0.0165711	0.796389	0.28643	0.369902	0.904683	0.115611	0.115611	0.115611	0.115611	0.115611	0.115611	0.115611	0.115611	0.0800324	0.0800324	0.0800324	0.0800324
Compound_17	Catechol	Continuous MetS	Urine	GC	-0.0184735	-7.93534e-08	0.180981	-0.0027186	2.7622e-05	0.544245	-0.232888	-0.0911363	0.391153	8.9799e-08	0.152482	0.00617757	6.6006e-05	0.149789	0.150084	0.246608	-0.0472284	-0.883679	1.1869	-0.440076	0.418478	3.63341	-1.55172	-0.36956	0.962386	0.378096	0.907431	0.236894	0.660431	0.676117	0.000368455	0.122556	0.712162	0.100045	0.100045	0.100045	0.100045	0.100045	0.100045	0.100045	0.100045	0.0636305	0.0636305	0.0636305	0.0636305
Compound_17	Catechol	Serum triglycerides (Log)	Urine	GC	-1.24436	7.42862e-08	0.285146	0.0148404	3.7523e-05	0.476055	-0.203564	-0.164875	0.424946	9.8355e-08	0.166558	0.00672825	7.21829e-05	0.164055	0.163379	0.2701	-2.92828	0.755287	1.71199	2.20569	0.519833	2.9018	-1.24596	-0.610421	0.00386476	0.451098	0.94112	0.0886796	0.0287162	0.603841	0.00419006	0.214452	0.54238	0.136195	0.136195	0.136195	0.136195	0.136195	0.136195	0.136195	0.136195	0.101444	0.101444	0.101444	0.101444
Compound_17	Catechol	HbA1c (Log)	Urine	GC	-1.94275	-3.64536e-08	0.108914	0.0306106	4.67267e-05	0.368635	-0.0469109	-0.0689264	0.339923	7.35278e-08	0.126083	0.00526626	5.48189e-05	0.126536	0.122696	0.201396	-5.71527	-0.49578	0.863833	5.81259	0.852383	2.91328	-0.382335	-0.342244	4.77401e-08	0.620686	0.949517	0.38889	2.94539e-08	0.395194	0.00405456	0.702688	0.732588	0.27272	0.27272	0.27272	0.27272	0.27272	0.27272	0.27272	0.27272	0.242948	0.242948	0.242948	0.242948
Compound_17	Catechol	Plasma glucose (Log)	Urine	GC	-1.51224	-4.59636e-08	0.339272	0.0192784	0.000101305	0.306692	-0.179515	0.0332106	0.355906	8.17072e-08	0.138742	0.00562091	6.00582e-05	0.136291	0.13656	0.224386	-4.24898	-0.56254	2.44535	3.42977	1.68679	2.25027	-1.31456	0.148007	3.5027e-05	0.574476	0.949517	0.0154732	0.000755313	0.0934469	0.0256918	0.190399	0.88251	0.168158	0.168158	0.168158	0.168158	0.168158	0.168158	0.168158	0.168158	0.1345	0.1345	0.1345	0.1345
Compound_17	Catechol	BMI (Log)	Urine	GC	-1.1746	-5.55602e-09	0.174314	0.018452	3.35285e-05	0.290442	-0.272376	-0.314521	0.371847	8.60651e-08	0.145746	0.00588752	6.31633e-05	0.143555	0.142964	0.23635	-3.15882	-0.064556	1.19601	3.13409	0.530822	2.02321	-1.90521	-1.33074	0.0018681	0.948602	0.995152	0.233319	0.00202361	0.596219	0.0445822	0.0584018	0.185014	0.124104	0.124104	0.124104	0.124104	0.124104	0.124104	0.124104	0.124104	0.0888671	0.0888671	0.0888671	0.0888671
Compound_17	Catechol	SCORE (Log)	Urine	GC	-4.35305	1.80304e-09	0.581744	0.0683035	7.05125e-05	0.235232	0.0289633	0.0741992	0.112064	2.59374e-08	0.0439234	0.00177432	1.90355e-05	0.0432632	0.043085	0.0712287	-38.8445	0.0695152	13.2445	38.4956	3.70426	5.43724	0.672236	1.0417	1.1623e-87	0.944659	0.995152	3.84708e-28	4.74734e-87	0.000284509	1.80889e-07	0.502325	0.298994	0.933369	0.933369	0.933369	0.933369	0.933369	0.933369	0.933369	0.933369	0.930688	0.930688	0.930688	0.930688
Compound_185	Guaiacol	Plasma total cholesterol	Urine	GC	-1.73054	4.11773e-08	-0.199844	0.0315796	3.74348e-05	0.168651	-0.0320272	0.0279338	0.383514	2.52699e-07	0.152415	0.00612299	6.58843e-05	0.149559	0.149128	0.24741	-4.51233	0.16295	-1.31118	5.15754	0.56819	1.12766	-0.214763	0.112905	1.17679e-05	0.870747	0.978182	0.191524	6.75823e-07	0.570638	0.261017	0.830204	0.910236	0.169815	0.169815	0.169815	0.169815	0.169815	0.169815	0.169815	0.169815	0.136417	0.136417	0.136417	0.136417
Compound_185	Guaiacol	Plasma HDL cholesterol	Urine	GC	-0.385828	-4.59403e-09	-1.07976	0.0176068	9.19222e-05	-0.184981	0.0251083	-0.077136	0.382143	2.49637e-07	0.150916	0.00607881	6.51725e-05	0.1477	0.148181	0.244346	-1.00964	-0.0184029	-7.15473	2.89642	1.41045	-1.25242	0.169443	-0.315684	0.314076	0.985339	0.995152	2.2785e-11	0.00426204	0.160204	0.212109	0.865646	0.752623	0.261082	0.261082	0.261082	0.261082	0.261082	0.261082	0.261082	0.261082	0.231183	0.231183	0.231183	0.231183
Compound_185	Guaiacol	Plasma LDL cholesterol	Urine	GC	-1.36727	-4.64146e-08	0.196137	0.0226381	-2.22852e-05	0.077359	0.0276813	0.154904	0.390828	2.55311e-07	0.154346	0.00621697	6.66537e-05	0.151057	0.151549	0.2499	-3.4984	-0.181796	1.27076	3.64134	-0.334343	0.512119	0.182656	0.619866	0.000595062	0.855955	0.978182	0.20552	0.000358075	0.738526	0.609221	0.855282	0.536162	0.124256	0.124256	0.124256	0.124256	0.124256	0.124256	0.124256	0.124256	0.0888213	0.0888213	0.0888213	0.0888213
Compound_185	Guaiacol	Waist circumference	Urine	GC	-1.9439	-1.32553e-07	0.880287	0.0234595	2.95888e-05	0.355948	-0.242153	-0.194922	0.31249	2.05901e-07	0.124189	0.00498906	5.3683e-05	0.121862	0.121511	0.201591	-6.22069	-0.643772	7.08831	4.70219	0.551177	2.92092	-1.99286	-0.966917	3.57397e-09	0.520571	0.949517	3.25644e-11	5.21865e-06	0.58222	0.00395276	0.0478403	0.334928	0.409291	0.409291	0.409291	0.409291	0.409291	0.409291	0.409291	0.409291	0.385527	0.385527	0.385527	0.385527
Compound_185	Guaiacol	SBP	Urine	GC	-2.02588	3.45195e-09	0.748242	0.0271799	1.98665e-05	0.232833	-0.0682825	0.0558417	0.381683	2.51492e-07	0.151687	0.00609377	6.55698e-05	0.148845	0.148416	0.246229	-5.30776	0.0137258	4.93279	4.46028	0.302982	1.56426	-0.460074	0.226788	3.34883e-07	0.989064	0.995152	1.88374e-06	1.46458e-05	0.762266	0.119573	0.646037	0.820855	0.288676	0.288676	0.288676	0.288676	0.288676	0.288676	0.288676	0.288676	0.260059	0.260059	0.260059	0.260059
Compound_185	Guaiacol	DBP	Urine	GC	-1.15713	-3.6095e-07	0.469733	0.0160923	1.5284e-05	0.185483	-0.144086	0.0054163	0.407783	2.6869e-07	0.16206	0.00651047	7.00537e-05	0.159023	0.158565	0.263067	-2.83761	-1.34337	2.89851	2.47175	0.218176	1.16639	-0.908687	0.0205891	0.00508558	0.180901	0.777605	0.00423222	0.0144071	0.827548	0.245055	0.364772	0.983597	0.122562	0.122562	0.122562	0.122562	0.122562	0.122562	0.122562	0.122562	0.0872628	0.0872628	0.0872628	0.0872628
Compound_185	Guaiacol	Continuous MetS	Urine	GC	-0.0641437	-1.23169e-07	0.184882	-0.00310895	2.54562e-05	0.534574	-0.230785	-0.0957523	0.387588	2.53194e-07	0.153066	0.00616543	6.61011e-05	0.149804	0.150292	0.247828	-0.165495	-0.48646	1.20785	-0.504255	0.385109	3.56848	-1.53558	-0.386367	0.868748	0.627257	0.949517	0.228752	0.614724	0.700629	0.000464777	0.126469	0.6997	0.0972176	0.0972176	0.0972176	0.0972176	0.0972176	0.0972176	0.0972176	0.0972176	0.0606888	0.0606888	0.0606888	0.0606888
Compound_185	Guaiacol	Serum triglycerides (Log)	Urine	GC	-1.20506	2.37268e-07	0.276003	0.0149469	4.0031e-05	0.474838	-0.204023	-0.150068	0.419924	2.76689e-07	0.166885	0.0067043	7.21393e-05	0.163758	0.163286	0.270899	-2.86971	0.857525	1.65386	2.22945	0.554912	2.89963	-1.24948	-0.553963	0.00461802	0.392334	0.918636	0.0999597	0.0270638	0.579667	0.0042178	0.213166	0.580316	0.13701	0.13701	0.13701	0.13701	0.13701	0.13701	0.13701	0.13701	0.102292	0.102292	0.102292	0.102292
Compound_185	Guaiacol	HbA1c (Log)	Urine	GC	-1.97857	1.3354e-07	0.103947	0.0301495	4.72629e-05	0.346691	-0.0441938	-0.0546607	0.336537	2.06987e-07	0.126254	0.00524169	5.48064e-05	0.126485	0.122594	0.202014	-5.87922	0.645163	0.823318	5.75187	0.862361	2.74097	-0.360488	-0.270579	2.11003e-08	0.519686	0.949517	0.411474	3.98346e-08	0.389696	0.006777	0.718927	0.787041	0.273443	0.273443	0.273443	0.273443	0.273443	0.273443	0.273443	0.273443	0.243701	0.243701	0.243701	0.243701
Compound_185	Guaiacol	Plasma glucose (Log)	Urine	GC	-1.53215	-2.11477e-07	0.347261	0.0193173	9.93055e-05	0.312752	-0.179193	0.0187349	0.351571	2.29666e-07	0.138843	0.0055925	5.99586e-05	0.135884	0.136326	0.224798	-4.35801	-0.920803	2.50111	3.45414	1.65623	2.30162	-1.31444	0.083341	2.24566e-05	0.358435	0.898122	0.01331	0.000694265	0.099487	0.0225489	0.190439	0.933677	0.170701	0.170701	0.170701	0.170701	0.170701	0.170701	0.170701	0.170701	0.137145	0.137145	0.137145	0.137145
Compound_185	Guaiacol	BMI (Log)	Urine	GC	-1.17378	-1.10083e-07	0.178896	0.0186256	3.28909e-05	0.298247	-0.27311	-0.323457	0.367412	2.42089e-07	0.146016	0.00586592	6.31182e-05	0.14328	0.142867	0.237023	-3.19471	-0.454721	1.22518	3.17522	0.521101	2.08157	-1.91164	-1.36467	0.00166202	0.649877	0.949517	0.222162	0.00177119	0.602959	0.0388457	0.0575661	0.174119	0.125123	0.125123	0.125123	0.125123	0.125123	0.125123	0.125123	0.125123	0.0899267	0.0899267	0.0899267	0.0899267
Compound_185	Guaiacol	SCORE (Log)	Urine	GC	-4.35591	9.9455e-08	0.577566	0.0681219	7.103e-05	0.227376	0.0297315	0.0825025	0.1102	7.26114e-08	0.0437955	0.00175941	1.89315e-05	0.0429749	0.0428511	0.0710918	-39.5272	1.36969	13.1878	38.7187	3.75196	5.2909	0.693833	1.16051	7.6198e-89	0.172549	0.777541	5.60345e-28	1.92805e-87	0.000238806	3.62584e-07	0.488712	0.247432	0.934078	0.934078	0.934078	0.934078	0.934078	0.934078	0.934078	0.934078	0.931426	0.931426	0.931426	0.931426
Compound_19	Glyceryl-glycoside TMS ether	Plasma total cholesterol	Urine	GC	-1.7255	-1.84298e-09	-0.194219	0.0316685	3.84057e-05	0.169612	-0.0316872	0.0237629	0.385407	2.156e-08	0.158702	0.00610385	6.72871e-05	0.150883	0.149335	0.246623	-4.4771	-0.0854817	-1.2238	5.18828	0.570774	1.12413	-0.212188	0.0963533	1.3649e-05	0.931977	0.995152	0.222684	5.8603e-07	0.568889	0.262506	0.832209	0.923351	0.169723	0.169723	0.169723	0.169723	0.169723	0.169723	0.169723	0.169723	0.136321	0.136321	0.136321	0.136321
Compound_19	Glyceryl-glycoside TMS ether	Plasma HDL cholesterol	Urine	GC	-0.306784	-3.91186e-08	-0.999241	0.0176655	0.000116219	-0.238408	0.0422099	-0.0904203	0.380668	2.11578e-08	0.155364	0.00600157	6.58465e-05	0.147623	0.14702	0.241183	-0.80591	-1.8489	-6.43163	2.94349	1.76499	-1.61498	0.287103	-0.374903	0.421401	0.0661795	0.744473	1.19054e-09	0.00369109	0.0793297	0.108136	0.774377	0.708192	0.275398	0.275398	0.275398	0.275398	0.275398	0.275398	0.275398	0.275398	0.246079	0.246079	0.246079	0.246079
Compound_19	Glyceryl-glycoside TMS ether	Plasma LDL cholesterol	Urine	GC	-1.38878	9.5439e-09	0.174548	0.0225339	-2.79601e-05	0.0864378	0.0238127	0.162149	0.392968	2.18415e-08	0.160384	0.00619548	6.79741e-05	0.152392	0.151771	0.248976	-3.53407	0.436963	1.08832	3.63715	-0.411334	0.567205	0.156899	0.651261	0.000524971	0.662683	0.949517	0.277969	0.00036353	0.681337	0.57131	0.875507	0.515742	0.125054	0.125054	0.125054	0.125054	0.125054	0.125054	0.125054	0.125054	0.089652	0.089652	0.089652	0.089652
Compound_19	Glyceryl-glycoside TMS ether	Waist circumference	Urine	GC	-1.95452	2.86197e-09	0.868656	0.0231866	2.84155e-05	0.348724	-0.242111	-0.182628	0.314364	1.75858e-08	0.129448	0.00497872	5.4884e-05	0.123071	0.121808	0.201162	-6.21738	0.162743	6.71045	4.65715	0.517737	2.83353	-1.98764	-0.907864	3.63629e-09	0.87091	0.978182	2.6268e-10	6.34251e-06	0.6053	0.00514794	0.0484203	0.365206	0.407974	0.407974	0.407974	0.407974	0.407974	0.407974	0.407974	0.407974	0.384157	0.384157	0.384157	0.384157
Compound_19	Glyceryl-glycoside TMS ether	SBP	Urine	GC	-2.02386	-1.03023e-09	0.75056	0.0271911	2.05045e-05	0.231736	-0.0679297	0.0551691	0.383543	2.14557e-08	0.157935	0.00607434	6.69618e-05	0.150154	0.148613	0.24543	-5.27675	-0.0480165	4.75235	4.47639	0.306213	1.54332	-0.45709	0.224785	3.87543e-07	0.961758	0.995152	4.19325e-06	1.36897e-05	0.759809	0.124569	0.648176	0.82241	0.288684	0.288684	0.288684	0.288684	0.288684	0.288684	0.288684	0.288684	0.260068	0.260068	0.260068	0.260068
Compound_19	Glyceryl-glycoside TMS ether	DBP	Urine	GC	-1.13039	-2.27306e-08	0.50243	0.0154802	3.14928e-05	0.124754	-0.132666	0.0276355	0.410739	2.29771e-08	0.169133	0.00650506	7.17099e-05	0.160801	0.159151	0.262833	-2.75209	-0.989274	2.97062	2.37972	0.439169	0.775833	-0.833584	0.105144	0.00654925	0.323903	0.863228	0.00339227	0.018408	0.661084	0.438901	0.405658	0.916382	0.11842	0.11842	0.11842	0.11842	0.11842	0.11842	0.11842	0.11842	0.0829542	0.0829542	0.0829542	0.0829542
Compound_19	Glyceryl-glycoside TMS ether	Continuous MetS	Urine	GC	-0.0703502	2.26014e-10	0.17938	-0.00334224	2.59709e-05	0.52463	-0.230097	-0.0853002	0.390154	2.16851e-08	0.159235	0.00615112	6.74874e-05	0.151301	0.150684	0.247194	-0.180314	0.0104226	1.12651	-0.543354	0.384826	3.46745	-1.52702	-0.345074	0.857117	0.991696	0.995152	0.26151	0.587585	0.700839	0.000662906	0.128582	0.730458	0.0959832	0.0959832	0.0959832	0.0959832	0.0959832	0.0959832	0.0959832	0.0959832	0.0594045	0.0594045	0.0594045	0.0594045
Compound_19	Glyceryl-glycoside TMS ether	Serum triglycerides (Log)	Urine	GC	-1.20841	7.14339e-09	0.270956	0.0153827	3.43337e-05	0.504267	-0.208643	-0.16755	0.422753	2.36491e-08	0.17408	0.00669532	7.38073e-05	0.165504	0.163806	0.270521	-2.85844	0.302057	1.5565	2.29752	0.46518	3.04686	-1.27372	-0.61936	0.00477748	0.76297	0.978182	0.121406	0.0227794	0.642384	0.00267282	0.204462	0.536489	0.133817	0.133817	0.133817	0.133817	0.133817	0.133817	0.133817	0.133817	0.098971	0.098971	0.098971	0.098971
Compound_19	Glyceryl-glycoside TMS ether	HbA1c (Log)	Urine	GC	-1.96742	-6.35356e-12	0.108921	0.0303336	4.61578e-05	0.35911	-0.0451728	-0.0662019	0.337525	1.76999e-08	0.131827	0.00524262	5.60908e-05	0.127684	0.122915	0.201562	-5.82894	-0.000358961	0.826243	5.78597	0.822911	2.81249	-0.367513	-0.328444	2.71448e-08	0.999714	0.999714	0.409818	3.36311e-08	0.411705	0.00549126	0.713691	0.742978	0.271674	0.271674	0.271674	0.271674	0.271674	0.271674	0.271674	0.271674	0.24186	0.24186	0.24186	0.24186
Compound_19	Glyceryl-glycoside TMS ether	Plasma glucose (Log)	Urine	GC	-1.46664	-3.72039e-08	0.415374	0.0189815	0.000123514	0.244705	-0.161605	0.0235433	0.350851	1.95006e-08	0.143194	0.00553147	6.06889e-05	0.13606	0.135504	0.222292	-4.18024	-1.90783	2.90078	3.43155	2.0352	1.79851	-1.19262	0.105912	4.61638e-05	0.058069	0.744473	0.00420605	0.000750686	0.0433568	0.0738393	0.234653	0.915775	0.183809	0.183809	0.183809	0.183809	0.183809	0.183809	0.183809	0.183809	0.150784	0.150784	0.150784	0.150784
Compound_19	Glyceryl-glycoside TMS ether	BMI (Log)	Urine	GC	-1.14872	-1.62004e-08	0.208413	0.0184786	4.37259e-05	0.26726	-0.266195	-0.320099	0.368771	2.06294e-08	0.151852	0.00584039	6.43828e-05	0.144371	0.142889	0.235978	-3.115	-0.785305	1.37248	3.16394	0.679155	1.85121	-1.86294	-1.35648	0.00215174	0.433343	0.938366	0.171682	0.00183734	0.497942	0.065835	0.0641561	0.176704	0.127177	0.127177	0.127177	0.127177	0.127177	0.127177	0.127177	0.127177	0.0920632	0.0920632	0.0920632	0.0920632
Compound_19	Glyceryl-glycoside TMS ether	SCORE (Log)	Urine	GC	-4.35205	1.05568e-10	0.581542	0.068317	7.04782e-05	0.235826	0.0288651	0.0741093	0.111333	6.22808e-09	0.0458446	0.00176324	1.94374e-05	0.043586	0.0431389	0.0712425	-39.0902	0.0169504	12.6851	38.7452	3.62591	5.41059	0.669121	1.04024	4.33934e-88	0.986496	0.995152	1.57224e-26	1.73266e-87	0.000377972	2.05498e-07	0.504305	0.299672	0.933367	0.933367	0.933367	0.933367	0.933367	0.933367	0.933367	0.933367	0.930686	0.930686	0.930686	0.930686
Compound_198	Citramalate	Plasma total cholesterol	Urine	GC	-1.75905	2.98546e-08	-0.193932	0.0318203	3.95645e-05	0.161567	-0.038245	0.0231301	0.388258	6.207e-08	0.152199	0.00610826	6.60121e-05	0.149584	0.149525	0.246351	-4.53064	0.480983	-1.2742	5.20939	0.599351	1.08011	-0.255776	0.0938908	1.08918e-05	0.631133	0.949517	0.204292	5.31187e-07	0.549718	0.281589	0.798426	0.925304	0.170791	0.170791	0.170791	0.170791	0.170791	0.170791	0.170791	0.170791	0.137432	0.137432	0.137432	0.137432
Compound_198	Citramalate	Plasma HDL cholesterol	Urine	GC	-0.317661	-7.57782e-08	-1.08869	0.017297	8.66511e-05	-0.158207	0.0373621	-0.0742046	0.384346	6.15959e-08	0.150084	0.00603908	6.50185e-05	0.14726	0.147863	0.242391	-0.826498	-1.23025	-7.25382	2.86418	1.33272	-1.07434	0.252681	-0.306136	0.40966	0.220274	0.804595	1.30245e-11	0.00469872	0.184378	0.284168	0.800815	0.759869	0.267489	0.267489	0.267489	0.267489	0.267489	0.267489	0.267489	0.267489	0.23785	0.23785	0.23785	0.23785
Compound_198	Citramalate	Plasma LDL cholesterol	Urine	GC	-1.38196	1.38782e-08	0.195839	0.0226055	-2.10685e-05	0.0685228	0.0257391	0.158347	0.394779	6.3268e-08	0.154159	0.00620302	6.67835e-05	0.151258	0.151877	0.248971	-3.5006	0.219356	1.27037	3.64427	-0.315475	0.453021	0.169473	0.636007	0.000590508	0.826631	0.978182	0.205658	0.000354313	0.752781	0.651102	0.865622	0.525612	0.124332	0.124332	0.124332	0.124332	0.124332	0.124332	0.124332	0.124332	0.0889006	0.0889006	0.0889006	0.0889006
Compound_198	Citramalate	Waist circumference	Urine	GC	-1.94051	-8.69493e-09	0.873476	0.0231524	2.95561e-05	0.34794	-0.23934	-0.183301	0.316891	5.06608e-08	0.124223	0.00498548	5.38783e-05	0.122088	0.122041	0.201069	-6.12359	-0.17163	7.03152	4.64396	0.548572	2.8499	-1.96114	-0.911637	5.91518e-09	0.863928	0.978182	4.47393e-11	6.71347e-06	0.584002	0.00490156	0.0514581	0.363221	0.407984	0.407984	0.407984	0.407984	0.407984	0.407984	0.407984	0.407984	0.384168	0.384168	0.384168	0.384168
Compound_198	Citramalate	SBP	Urine	GC	-2.00018	-2.52723e-08	0.744855	0.0270515	1.7877e-05	0.24203	-0.0633377	0.0566601	0.386446	6.17804e-08	0.151489	0.00607976	6.57041e-05	0.148886	0.148828	0.245202	-5.17584	-0.409066	4.91689	4.44943	0.272083	1.62561	-0.425577	0.231076	6.20869e-07	0.682994	0.956348	2.02302e-06	1.53254e-05	0.785881	0.105842	0.670942	0.817527	0.289358	0.289358	0.289358	0.289358	0.289358	0.289358	0.289358	0.289358	0.260769	0.260769	0.260769	0.260769
Compound_198	Citramalate	DBP	Urine	GC	-1.15797	-1.37182e-08	0.452577	0.0153093	1.59723e-05	0.160166	-0.138384	0.0366222	0.415156	6.63702e-08	0.162743	0.00653143	7.05854e-05	0.159947	0.159884	0.263418	-2.78923	-0.206692	2.78092	2.34395	0.226283	1.00137	-0.865526	0.139027	0.00587209	0.836492	0.978182	0.00601779	0.02021	0.821247	0.31804	0.387942	0.88959	0.113679	0.113679	0.113679	0.113679	0.113679	0.113679	0.113679	0.113679	0.0780227	0.0780227	0.0780227	0.0780227
Compound_198	Citramalate	Continuous MetS	Urine	GC	-0.158279	9.79485e-08	0.191137	-0.00295262	3.2956e-05	0.489221	-0.245799	-0.088668	0.389026	6.23459e-08	0.151912	0.00611262	6.58102e-05	0.149053	0.149663	0.245342	-0.406861	1.57105	1.25821	-0.483037	0.500773	3.28219	-1.64235	-0.361405	0.684613	0.117998	0.754788	0.210013	0.62968	0.617167	0.00124612	0.102334	0.718238	0.108699	0.108699	0.108699	0.108699	0.108699	0.108699	0.108699	0.108699	0.0726347	0.0726347	0.0726347	0.0726347
Compound_198	Citramalate	Serum triglycerides (Log)	Urine	GC	-1.30273	1.06144e-07	0.300857	0.0159812	4.71597e-05	0.45724	-0.226886	-0.174851	0.423284	6.76696e-08	0.16593	0.00665931	7.19674e-05	0.163078	0.163015	0.268575	-3.07767	1.56855	1.81316	2.39982	0.655293	2.80381	-1.39181	-0.651032	0.00242429	0.118568	0.754788	0.0715304	0.0174586	0.513144	0.00562418	0.165756	0.515885	0.145447	0.145447	0.145447	0.145447	0.145447	0.145447	0.145447	0.145447	0.111068	0.111068	0.111068	0.111068
Compound_198	Citramalate	HbA1c (Log)	Urine	GC	-1.98948	2.09326e-08	0.112377	0.0304517	4.79076e-05	0.351233	-0.0486097	-0.0669637	0.340661	5.13402e-08	0.126399	0.00524575	5.49879e-05	0.126587	0.122963	0.201376	-5.84007	0.407724	0.889065	5.80502	0.871238	2.77464	-0.395319	-0.33253	2.56758e-08	0.683986	0.956348	0.375217	3.05868e-08	0.384846	0.00614099	0.6931	0.739896	0.272382	0.272382	0.272382	0.272382	0.272382	0.272382	0.272382	0.272382	0.242596	0.242596	0.242596	0.242596
Compound_198	Citramalate	Plasma glucose (Log)	Urine	GC	-1.64558	1.14758e-07	0.351842	0.0193734	0.00010845	0.254026	-0.196354	0.032692	0.351823	5.63837e-08	0.137384	0.00552806	5.95167e-05	0.134799	0.135351	0.22188	-4.67729	2.03531	2.56101	3.50456	1.82217	1.88448	-1.45071	0.147341	5.83537e-06	0.0433454	0.744473	0.0112908	0.000582369	0.0701555	0.0611768	0.148673	0.883035	0.186125	0.186125	0.186125	0.186125	0.186125	0.186125	0.186125	0.186125	0.153193	0.153193	0.153193	0.153193
Compound_198	Citramalate	BMI (Log)	Urine	GC	-1.18465	6.31432e-09	0.175131	0.018443	3.39203e-05	0.286825	-0.273437	-0.314402	0.372385	5.95325e-08	0.145977	0.00585854	6.33134e-05	0.143468	0.143412	0.236279	-3.18125	0.106065	1.19972	3.14805	0.535752	1.99922	-1.90665	-1.33064	0.00173673	0.915653	0.99447	0.231879	0.00193442	0.592814	0.0471411	0.0582142	0.18505	0.12414	0.12414	0.12414	0.12414	0.12414	0.12414	0.12414	0.12414	0.0889042	0.0889042	0.0889042	0.0889042
Compound_198	Citramalate	SCORE (Log)	Urine	GC	-4.35333	1.45339e-09	0.581968	0.0683252	7.06588e-05	0.235172	0.0286182	0.0740064	0.112227	1.79416e-08	0.0439937	0.00176561	1.9081e-05	0.0432377	0.0432208	0.0712086	-38.7903	0.0810068	13.2285	38.6977	3.70309	5.43904	0.662139	1.03929	1.44495e-87	0.93553	0.995152	4.27923e-28	2.09816e-87	0.000285729	1.79331e-07	0.508758	0.300111	0.933369	0.933369	0.933369	0.933369	0.933369	0.933369	0.933369	0.933369	0.930689	0.930689	0.930689	0.930689
Compound_20	Niacin	Plasma total cholesterol	Urine	GC	-1.70216	1.057e-07	-0.190139	0.0281706	3.66367e-05	0.17236	-0.0485879	0.0256378	0.380554	6.19047e-08	0.150867	0.00638856	6.53337e-05	0.146848	0.148196	0.244461	-4.47285	1.70746	-1.26031	4.40954	0.560763	1.17373	-0.327863	0.104875	1.38945e-05	0.0895196	0.754788	0.209244	1.80954e-05	0.575681	0.242108	0.743409	0.916596	0.183371	0.183371	0.183371	0.183371	0.183371	0.183371	0.183371	0.183371	0.150518	0.150518	0.150518	0.150518
Compound_20	Niacin	Plasma HDL cholesterol	Urine	GC	-0.382951	1.11446e-08	-1.07917	0.0172267	9.1863e-05	-0.18535	0.0235175	-0.0765968	0.382312	6.16561e-08	0.150618	0.00639885	6.51545e-05	0.146218	0.148429	0.243418	-1.00167	0.180755	-7.16497	2.69215	1.40993	-1.26763	0.158442	-0.314671	0.317901	0.856771	0.978182	2.1509e-11	0.00779683	0.160357	0.206633	0.874293	0.75339	0.26122	0.26122	0.26122	0.26122	0.26122	0.26122	0.26122	0.26122	0.231327	0.231327	0.231327	0.231327
Compound_20	Niacin	Plasma LDL cholesterol	Urine	GC	-1.34866	7.49069e-08	0.199467	0.0200537	-2.26009e-05	0.0735871	0.0170884	0.159837	0.389478	6.28117e-08	0.153441	0.00651878	6.63757e-05	0.148958	0.151211	0.247981	-3.46275	1.19256	1.29996	3.0763	-0.3405	0.494011	0.11301	0.644554	0.000673831	0.234674	0.804595	0.195344	0.00243691	0.733893	0.621925	0.910154	0.52007	0.131231	0.131231	0.131231	0.131231	0.131231	0.131231	0.131231	0.131231	0.0960782	0.0960782	0.0960782	0.0960782
Compound_20	Niacin	Waist circumference	Urine	GC	-1.93393	6.08708e-08	0.879279	0.0211891	2.98907e-05	0.345029	-0.25039	-0.182995	0.311725	5.07083e-08	0.12358	0.0052331	5.35171e-05	0.120288	0.121392	0.200247	-6.20395	1.20041	7.11505	4.04906	0.558527	2.86836	-2.06266	-0.913851	3.89972e-09	0.231611	0.804595	2.80284e-11	7.72999e-05	0.577203	0.00463687	0.040631	0.36206	0.412747	0.412747	0.412747	0.412747	0.412747	0.412747	0.412747	0.412747	0.389122	0.389122	0.389122	0.389122
Compound_20	Niacin	SBP	Urine	GC	-2.00449	8.41237e-08	0.754728	0.0244092	1.93742e-05	0.233335	-0.0812189	0.0565002	0.37985	6.17902e-08	0.150588	0.00637676	6.52129e-05	0.146576	0.147922	0.244009	-5.27704	1.36144	5.01188	3.82783	0.297091	1.5919	-0.549067	0.23155	3.87002e-07	0.175135	0.777541	1.31798e-06	0.000180121	0.766752	0.113223	0.583664	0.81716	0.296172	0.296172	0.296172	0.296172	0.296172	0.296172	0.296172	0.296172	0.267857	0.267857	0.267857	0.267857
Compound_20	Niacin	DBP	Urine	GC	-1.17014	6.72541e-09	0.455001	0.0151607	1.7005e-05	0.155347	-0.142116	0.0360952	0.410079	6.67076e-08	0.162572	0.00688422	7.04026e-05	0.158241	0.159693	0.263428	-2.85345	0.100819	2.79877	2.20224	0.24154	0.981708	-0.889929	0.137021	0.00484971	0.91981	0.99447	0.00570871	0.0289633	0.809421	0.327607	0.374733	0.891172	0.113513	0.113513	0.113513	0.113513	0.113513	0.113513	0.113513	0.113513	0.0778502	0.0778502	0.0778502	0.0778502
Compound_20	Niacin	Continuous MetS	Urine	GC	-0.0503596	7.04198e-08	0.184761	-0.00568894	2.55823e-05	0.524409	-0.240236	-0.0844167	0.386638	6.23538e-08	0.152322	0.00647126	6.58918e-05	0.147872	0.150109	0.246173	-0.13025	1.12936	1.21296	-0.879109	0.388247	3.54636	-1.60041	-0.342916	0.89652	0.26031	0.834454	0.226798	0.380562	0.69831	0.000502678	0.111333	0.732078	0.102599	0.102599	0.102599	0.102599	0.102599	0.102599	0.102599	0.102599	0.0662878	0.0662878	0.0662878	0.0662878
Compound_20	Niacin	Serum triglycerides (Log)	Urine	GC	-1.15604	1.55757e-07	0.297759	0.0102706	3.79943e-05	0.495054	-0.229896	-0.168423	0.414709	6.74607e-08	0.164407	0.00696195	7.11976e-05	0.160028	0.161496	0.266402	-2.78759	2.30885	1.81111	1.47525	0.533646	3.09355	-1.42353	-0.632215	0.00590063	0.0221273	0.490204	0.0718492	0.141953	0.594267	0.00230467	0.156372	0.528076	0.159125	0.159125	0.159125	0.159125	0.159125	0.159125	0.159125	0.159125	0.125297	0.125297	0.125297	0.125297
Compound_20	Niacin	HbA1c (Log)	Urine	GC	-1.97003	-1.13586e-08	0.108015	0.0307049	4.61955e-05	0.359153	-0.0434328	-0.0663396	0.336656	5.10421e-08	0.126219	0.00549886	5.48384e-05	0.125144	0.122966	0.201437	-5.85175	-0.222535	0.855778	5.58387	0.842393	2.86993	-0.35321	-0.329331	2.42173e-08	0.824163	0.978182	0.393318	9.08951e-08	0.400744	0.0046241	0.724366	0.742308	0.271885	0.271885	0.271885	0.271885	0.271885	0.271885	0.271885	0.271885	0.242079	0.242079	0.242079	0.242079
Compound_20	Niacin	Plasma glucose (Log)	Urine	GC	-1.54947	-2.68534e-08	0.33674	0.0198124	0.000100632	0.29512	-0.173938	0.0361783	0.352393	5.6831e-08	0.138831	0.00589809	6.00557e-05	0.134775	0.136814	0.224369	-4.39699	-0.472513	2.42554	3.35912	1.67564	2.18972	-1.27135	0.161245	1.91195e-05	0.637156	0.949517	0.0163134	0.000961847	0.0956149	0.0298827	0.205312	0.872089	0.16771	0.16771	0.16771	0.16771	0.16771	0.16771	0.16771	0.16771	0.134034	0.134034	0.134034	0.134034
Compound_20	Niacin	BMI (Log)	Urine	GC	-1.14856	1.17556e-07	0.183108	0.0145278	3.2763e-05	0.289349	-0.290232	-0.312795	0.363705	5.91639e-08	0.144187	0.00610572	6.24412e-05	0.140346	0.141634	0.233638	-3.15795	1.98695	1.26993	2.37938	0.524701	2.06168	-2.04916	-1.3388	0.00187339	0.0484971	0.744473	0.205804	0.0184244	0.600459	0.0407254	0.0419477	0.182382	0.143516	0.143516	0.143516	0.143516	0.143516	0.143516	0.143516	0.143516	0.10906	0.10906	0.10906	0.10906
Compound_20	Niacin	SCORE (Log)	Urine	GC	-4.34918	1.05947e-08	0.582563	0.0679676	7.04855e-05	0.235711	0.0272786	0.0741901	0.110737	1.80135e-08	0.0439003	0.00185899	1.90113e-05	0.0427309	0.0431231	0.0711352	-39.2751	0.588152	13.2701	36.5615	3.70755	5.51616	0.632575	1.04295	2.07532e-88	0.557193	0.949517	3.24581e-28	1.39795e-83	0.000281106	1.23683e-07	0.527841	0.29842	0.933499	0.933499	0.933499	0.933499	0.933499	0.933499	0.933499	0.933499	0.930824	0.930824	0.930824	0.930824
Compound_23	D-Psicose	Plasma total cholesterol	Urine	GC	-1.72267	-3.05104e-10	-0.201577	0.0316554	3.72921e-05	0.171812	-0.03097	0.0236698	0.389592	3.40767e-09	0.156915	0.00610341	6.58795e-05	0.148102	0.149939	0.246645	-4.42172	-0.0895345	-1.28462	5.18651	0.566066	1.16009	-0.206551	0.0959672	1.72027e-05	0.92876	0.995152	0.200632	5.90859e-07	0.572079	0.247603	0.836602	0.923657	0.169727	0.169727	0.169727	0.169727	0.169727	0.169727	0.169727	0.169727	0.136325	0.136325	0.136325	0.136325
Compound_23	D-Psicose	Plasma HDL cholesterol	Urine	GC	-0.395658	5.84047e-10	-1.07381	0.0175796	9.16671e-05	-0.184949	0.0231898	-0.0750555	0.386206	3.47916e-09	0.154938	0.00606097	6.5175e-05	0.14624	0.148614	0.243629	-1.02447	0.16787	-6.9306	2.90046	1.40648	-1.26469	0.156041	-0.308073	0.307042	0.866882	0.978182	7.95489e-11	0.00421004	0.161376	0.207683	0.876183	0.758398	0.261201	0.261201	0.261201	0.261201	0.261201	0.261201	0.261201	0.261201	0.231307	0.231307	0.231307	0.231307
Compound_23	D-Psicose	Plasma LDL cholesterol	Urine	GC	-1.36798	-8.89855e-11	0.193304	0.0225532	-2.19958e-05	0.0734332	0.0282747	0.158555	0.395053	3.55886e-09	0.158487	0.0061998	6.66679e-05	0.14959	0.152018	0.24921	-3.46276	-0.0250039	1.21968	3.63773	-0.329931	0.490896	0.185995	0.636232	0.000673794	0.980081	0.995152	0.224245	0.000362777	0.741851	0.624122	0.852667	0.525466	0.124092	0.124092	0.124092	0.124092	0.124092	0.124092	0.124092	0.124092	0.0886505	0.0886505	0.0886505	0.0886505
Compound_23	D-Psicose	Waist circumference	Urine	GC	-1.9566	3.59242e-10	0.878779	0.023205	3.01665e-05	0.345204	-0.242699	-0.182774	0.317788	2.77962e-09	0.127995	0.00497851	5.37375e-05	0.120806	0.122304	0.201187	-6.15693	0.129241	6.86574	4.66103	0.561368	2.8575	-1.98439	-0.908478	4.97818e-09	0.897316	0.99014	1.12204e-10	6.23715e-06	0.575269	0.00479096	0.0487844	0.364882	0.407941	0.407941	0.407941	0.407941	0.407941	0.407941	0.407941	0.407941	0.384122	0.384122	0.384122	0.384122
Compound_23	D-Psicose	SBP	Urine	GC	-1.98528	-1.99209e-09	0.725721	0.027153	2.02281e-05	0.231296	-0.0591721	0.0505032	0.387328	3.38787e-09	0.156003	0.00606793	6.54966e-05	0.147242	0.149067	0.245211	-5.12559	-0.588007	4.65197	4.47484	0.308843	1.57086	-0.39695	0.205958	7.83339e-07	0.55729	0.949517	6.48587e-06	1.37791e-05	0.75781	0.118031	0.691891	0.837065	0.290086	0.290086	0.290086	0.290086	0.290086	0.290086	0.290086	0.290086	0.261526	0.261526	0.261526	0.261526
Compound_23	D-Psicose	DBP	Urine	GC	-1.1048	-3.30088e-09	0.416935	0.0153269	1.76703e-05	0.152306	-0.12594	0.0276582	0.415383	3.63326e-09	0.167303	0.00650745	7.02407e-05	0.157907	0.159864	0.262973	-2.65971	-0.908517	2.4921	2.35529	0.251567	0.964529	-0.787795	0.105175	0.00855134	0.364862	0.898122	0.0136348	0.0196227	0.801672	0.336119	0.431889	0.916358	0.117647	0.117647	0.117647	0.117647	0.117647	0.117647	0.117647	0.117647	0.0821503	0.0821503	0.0821503	0.0821503
Compound_23	D-Psicose	Continuous MetS	Urine	GC	-0.0394888	-1.84655e-09	0.160434	-0.00328334	2.69949e-05	0.523013	-0.22384	-0.0907337	0.391699	3.52864e-09	0.157141	0.00614717	6.61019e-05	0.14832	0.150728	0.247094	-0.100814	-0.523303	1.02095	-0.534123	0.408384	3.52624	-1.48506	-0.367203	0.919815	0.601433	0.949517	0.308703	0.593942	0.683497	0.00053966	0.139347	0.713916	0.0974114	0.0974114	0.0974114	0.0974114	0.0974114	0.0974114	0.0974114	0.0974114	0.0608905	0.0608905	0.0608905	0.0608905
Compound_23	D-Psicose	Serum triglycerides (Log)	Urine	GC	-1.16218	-1.63493e-09	0.267417	0.0153856	3.91853e-05	0.493161	-0.198496	-0.174326	0.427222	3.73682e-09	0.172071	0.00669293	7.22427e-05	0.162407	0.164421	0.270468	-2.72033	-0.437519	1.55411	2.29879	0.542412	3.03657	-1.20725	-0.644533	0.00718387	0.662278	0.949517	0.121976	0.0227057	0.588229	0.00276097	0.228976	0.520078	0.134316	0.134316	0.134316	0.134316	0.134316	0.134316	0.134316	0.134316	0.0994892	0.0994892	0.0994892	0.0994892
Compound_23	D-Psicose	HbA1c (Log)	Urine	GC	-1.88796	-4.1361e-09	0.0632154	0.0303144	4.73966e-05	0.353733	-0.0249631	-0.0762709	0.338636	2.79142e-09	0.129108	0.00520698	5.45038e-05	0.124419	0.122714	0.2003	-5.57518	-1.48172	0.489633	5.82188	0.869602	2.84308	-0.203425	-0.380784	9.48155e-08	0.140256	0.754788	0.625021	2.812e-08	0.385737	0.00501251	0.839045	0.703836	0.280907	0.280907	0.280907	0.280907	0.280907	0.280907	0.280907	0.280907	0.25147	0.25147	0.25147	0.25147
Compound_23	D-Psicose	Plasma glucose (Log)	Urine	GC	-1.45399	-5.34651e-09	0.282407	0.0190868	0.000102989	0.291359	-0.160011	0.0210418	0.353338	3.18307e-09	0.141752	0.00554515	5.96283e-05	0.133795	0.135966	0.222895	-4.11501	-1.67967	1.99226	3.44207	1.72718	2.17765	-1.17684	0.0944024	5.98088e-05	0.0948264	0.754788	0.0479151	0.000723895	0.0859193	0.0307857	0.240875	0.924899	0.180009	0.180009	0.180009	0.180009	0.180009	0.180009	0.180009	0.180009	0.14683	0.14683	0.14683	0.14683
Compound_23	D-Psicose	BMI (Log)	Urine	GC	-1.14697	-1.54079e-09	0.156717	0.0183831	3.37202e-05	0.287639	-0.265126	-0.318027	0.373198	3.26428e-09	0.150312	0.00584658	6.31073e-05	0.14187	0.143629	0.236266	-3.07335	-0.472016	1.04261	3.14425	0.534331	2.02748	-1.8459	-1.34605	0.0024578	0.637507	0.949517	0.298577	0.00195832	0.593795	0.0441391	0.0666053	0.180036	0.125203	0.125203	0.125203	0.125203	0.125203	0.125203	0.125203	0.125203	0.0900105	0.0900105	0.0900105	0.0900105
Compound_23	D-Psicose	SCORE (Log)	Urine	GC	-4.34187	-4.91992e-10	0.576167	0.0683091	7.06388e-05	0.235233	0.0311613	0.0728241	0.112462	9.8368e-10	0.0452961	0.00176185	1.90172e-05	0.0427522	0.0432822	0.071198	-38.6074	-0.500154	12.72	38.7713	3.71447	5.50225	0.719958	1.02284	3.02086e-87	0.617598	0.949517	1.24708e-26	1.56008e-87	0.000274077	1.32287e-07	0.472517	0.307804	0.933463	0.933463	0.933463	0.933463	0.933463	0.933463	0.933463	0.933463	0.930786	0.930786	0.930786	0.930786
Compound_245	3,4-Dihydroxyhydrocinnamic acid	Plasma total cholesterol	Urine	GC	-1.73727	2.03636e-08	-0.200417	0.0317227	3.66632e-05	0.167934	-0.0352906	0.0226887	0.384641	7.68827e-08	0.152272	0.00610655	6.58998e-05	0.148873	0.149502	0.246539	-4.51662	0.264865	-1.31618	5.19486	0.556347	1.12804	-0.236054	0.0920287	1.15569e-05	0.791427	0.978182	0.189846	5.68367e-07	0.578689	0.260856	0.813668	0.926781	0.170023	0.170023	0.170023	0.170023	0.170023	0.170023	0.170023	0.170023	0.136633	0.136633	0.136633	0.136633
Compound_245	3,4-Dihydroxyhydrocinnamic acid	Plasma HDL cholesterol	Urine	GC	-0.374593	-2.78139e-08	-1.07678	0.0175138	9.27296e-05	-0.179684	0.029114	-0.0743572	0.383093	7.58994e-08	0.15076	0.00606248	6.51688e-05	0.146994	0.148512	0.243433	-0.977811	-0.366458	-7.14236	2.88888	1.42291	-1.22239	0.196038	-0.305452	0.329533	0.714471	0.956348	2.44256e-11	0.00436069	0.156562	0.223224	0.84481	0.760389	0.261654	0.261654	0.261654	0.261654	0.261654	0.261654	0.261654	0.261654	0.231778	0.231778	0.231778	0.231778
Compound_245	3,4-Dihydroxyhydrocinnamic acid	Plasma LDL cholesterol	Urine	GC	-1.38213	3.08231e-08	0.190729	0.0226438	-2.2906e-05	0.0672021	0.0235713	0.156163	0.391811	7.76266e-08	0.154191	0.00620043	6.66517e-05	0.150339	0.151891	0.248973	-3.52754	0.39707	1.23697	3.65197	-0.343667	0.447003	0.155185	0.627228	0.0005372	0.691806	0.956348	0.217776	0.000344596	0.731514	0.655432	0.876856	0.531337	0.124886	0.124886	0.124886	0.124886	0.124886	0.124886	0.124886	0.124886	0.089477	0.089477	0.089477	0.089477
Compound_245	3,4-Dihydroxyhydrocinnamic acid	Waist circumference	Urine	GC	-1.93766	-2.81826e-08	0.877891	0.0231129	3.1025e-05	0.350628	-0.237008	-0.181256	0.313638	6.26905e-08	0.124164	0.00497931	5.37351e-05	0.121392	0.121905	0.201029	-6.17802	-0.44955	7.07043	4.64179	0.57737	2.8884	-1.94421	-0.901642	4.46246e-09	0.653594	0.949517	3.59936e-11	6.77652e-06	0.564436	0.00436411	0.0534828	0.368493	0.408571	0.408571	0.408571	0.408571	0.408571	0.408571	0.408571	0.408571	0.384778	0.384778	0.384778	0.384778
Compound_245	3,4-Dihydroxyhydrocinnamic acid	SBP	Urine	GC	-2.00085	-6.02513e-08	0.755229	0.0270029	2.15391e-05	0.24542	-0.059669	0.0607387	0.38217	7.63889e-08	0.151294	0.00606733	6.54766e-05	0.147917	0.148542	0.244955	-5.2355	-0.788744	4.99179	4.45054	0.328958	1.65918	-0.401699	0.247958	4.70232e-07	0.431335	0.938366	1.44369e-06	1.52547e-05	0.742583	0.0988805	0.688399	0.804459	0.291209	0.291209	0.291209	0.291209	0.291209	0.291209	0.291209	0.291209	0.262695	0.262695	0.262695	0.262695
Compound_245	3,4-Dihydroxyhydrocinnamic acid	DBP	Urine	GC	-1.17525	8.25874e-09	0.453556	0.0154079	1.68115e-05	0.153644	-0.142268	0.0353078	0.411137	8.21788e-08	0.162762	0.0065272	7.04394e-05	0.159128	0.1598	0.263522	-2.85854	0.100497	2.78663	2.36057	0.238666	0.965536	-0.890289	0.133984	0.00477605	0.920065	0.99447	0.00591736	0.019354	0.811645	0.335616	0.37454	0.89357	0.113513	0.113513	0.113513	0.113513	0.113513	0.113513	0.113513	0.113513	0.0778498	0.0778498	0.0778498	0.0778498
Compound_245	3,4-Dihydroxyhydrocinnamic acid	Continuous MetS	Urine	GC	-0.0552564	-3.55553e-08	0.183895	-0.00344965	2.7112e-05	0.531584	-0.224915	-0.0823215	0.388729	7.70159e-08	0.152978	0.00615166	6.61274e-05	0.149157	0.150697	0.247014	-0.142146	-0.461662	1.2021	-0.560768	0.409996	3.56393	-1.4925	-0.333267	0.88713	0.644904	0.949517	0.230967	0.575681	0.682316	0.000472339	0.137388	0.739337	0.097095	0.097095	0.097095	0.097095	0.097095	0.097095	0.097095	0.097095	0.0605613	0.0605613	0.0605613	0.0605613
Compound_245	3,4-Dihydroxyhydrocinnamic acid	Serum triglycerides (Log)	Urine	GC	-1.21908	5.73622e-08	0.279507	0.0155883	3.72662e-05	0.48295	-0.214225	-0.175125	0.421539	8.42579e-08	0.16688	0.00669234	7.22215e-05	0.163154	0.163843	0.270189	-2.89199	0.680793	1.6749	2.32927	0.515999	2.96009	-1.3075	-0.648159	0.00431695	0.496908	0.949517	0.09575	0.0209935	0.60651	0.00350453	0.192769	0.517737	0.135666	0.135666	0.135666	0.135666	0.135666	0.135666	0.135666	0.135666	0.100893	0.100893	0.100893	0.100893
Compound_245	3,4-Dihydroxyhydrocinnamic acid	HbA1c (Log)	Urine	GC	-1.91047	-1.0227e-07	0.118768	0.0298193	4.78381e-05	0.383279	-0.0301795	-0.0579513	0.335719	6.25841e-08	0.125345	0.00520936	5.44325e-05	0.125073	0.122132	0.199974	-5.69069	-1.63412	0.94753	5.72419	0.878852	3.06445	-0.247106	-0.289794	5.38909e-08	0.104073	0.754788	0.344706	4.56842e-08	0.380715	0.00253453	0.805123	0.772325	0.282873	0.282873	0.282873	0.282873	0.282873	0.282873	0.282873	0.282873	0.253517	0.253517	0.253517	0.253517
Compound_245	3,4-Dihydroxyhydrocinnamic acid	Plasma glucose (Log)	Urine	GC	-1.50013	-1.01761e-07	0.350203	0.0186088	0.000103295	0.315933	-0.163293	0.0452964	0.351281	6.95967e-08	0.138241	0.00555905	5.97571e-05	0.134788	0.136179	0.223218	-4.27046	-1.46216	2.53328	3.34749	1.72857	2.34393	-1.1991	0.202924	3.21108e-05	0.145512	0.754788	0.0121888	0.00100055	0.0856697	0.0202175	0.232128	0.839433	0.176809	0.176809	0.176809	0.176809	0.176809	0.176809	0.176809	0.176809	0.143501	0.143501	0.143501	0.143501
Compound_245	3,4-Dihydroxyhydrocinnamic acid	BMI (Log)	Urine	GC	-1.16461	-3.30529e-08	0.178002	0.0183084	3.43542e-05	0.295798	-0.267453	-0.311277	0.368544	7.36652e-08	0.1459	0.005851	6.3142e-05	0.142642	0.143245	0.236221	-3.16003	-0.448691	1.22003	3.1291	0.544079	2.0737	-1.8671	-1.31774	0.0018608	0.654213	0.949517	0.224106	0.0020564	0.587084	0.0395801	0.0635697	0.189325	0.125096	0.125096	0.125096	0.125096	0.125096	0.125096	0.125096	0.125096	0.0898983	0.0898983	0.0898983	0.0898983
Compound_245	3,4-Dihydroxyhydrocinnamic acid	SCORE (Log)	Urine	GC	-4.35697	1.23742e-08	0.58036	0.0683552	7.01984e-05	0.233158	0.0271293	0.0730045	0.111033	2.21935e-08	0.0439561	0.00176276	1.90231e-05	0.0429747	0.0431563	0.0711677	-39.2402	0.557559	13.2032	38.7773	3.69016	5.42547	0.628629	1.02581	2.38412e-88	0.577862	0.949517	5.06017e-28	1.52281e-87	0.000299534	1.91376e-07	0.530416	0.306405	0.933486	0.933486	0.933486	0.933486	0.933486	0.933486	0.933486	0.933486	0.93081	0.93081	0.93081	0.93081
Compound_247	D-Fucitol	Plasma total cholesterol	Urine	GC	-1.78303	9.16675e-09	-0.204473	0.032437	4.22555e-05	0.163285	-0.0403835	0.0225196	0.412158	2.56558e-08	0.153038	0.00647645	6.73366e-05	0.150057	0.150748	0.246468	-4.32608	0.357297	-1.33609	5.00844	0.627526	1.08815	-0.267888	0.0913693	2.55284e-05	0.721303	0.956348	0.183264	1.33869e-06	0.531137	0.278033	0.789103	0.927304	0.170297	0.170297	0.170297	0.170297	0.170297	0.170297	0.170297	0.170297	0.136918	0.136918	0.136918	0.136918
Compound_247	D-Fucitol	Plasma HDL cholesterol	Urine	GC	-0.537481	2.79822e-08	-1.10252	0.0197923	0.00010623	-0.212993	0.0052073	-0.0812923	0.406007	2.60716e-08	0.151538	0.00637696	6.62928e-05	0.148003	0.148845	0.24267	-1.32382	1.07328	-7.27554	3.10372	1.60244	-1.43911	0.0349848	-0.33499	0.187308	0.284639	0.837477	1.15164e-11	0.00223289	0.110882	0.151925	0.972132	0.738038	0.265968	0.265968	0.265968	0.265968	0.265968	0.265968	0.265968	0.265968	0.236267	0.236267	0.236267	0.236267
Compound_247	D-Fucitol	Plasma LDL cholesterol	Urine	GC	-1.47549	1.95949e-08	0.178434	0.0240869	-1.2036e-05	0.0541484	0.0140214	0.155632	0.416008	2.67139e-08	0.155271	0.00653404	6.79257e-05	0.151649	0.152511	0.248648	-3.54678	0.733511	1.14918	3.68636	-0.177194	0.357064	0.0919373	0.625912	0.000501934	0.46424	0.948234	0.252068	0.000304185	0.859564	0.721479	0.926854	0.532198	0.126804	0.126804	0.126804	0.126804	0.126804	0.126804	0.126804	0.126804	0.0914728	0.0914728	0.0914728	0.0914728
Compound_247	D-Fucitol	Waist circumference	Urine	GC	-1.72468	-3.80136e-08	0.901098	0.0199793	9.41196e-06	0.381395	-0.207818	-0.175709	0.333125	2.07362e-08	0.123692	0.00523457	5.44245e-05	0.121283	0.121841	0.199207	-5.17727	-1.8332	7.28499	3.8168	0.172936	3.14468	-1.70565	-0.882045	6.1676e-07	0.0684819	0.744473	1.07311e-11	0.000187711	0.862903	0.00195563	0.0898582	0.37897	0.419103	0.419103	0.419103	0.419103	0.419103	0.419103	0.419103	0.419103	0.395734	0.395734	0.395734	0.395734
Compound_247	D-Fucitol	SBP	Urine	GC	-1.98377	-7.10259e-09	0.753322	0.0265851	1.5959e-05	0.239945	-0.062102	0.057039	0.410219	2.55351e-08	0.152318	0.00644598	6.70197e-05	0.149351	0.150039	0.245308	-4.83588	-0.27815	4.94571	4.12429	0.238124	1.60659	-0.413907	0.23252	2.90257e-06	0.781228	0.978182	1.77745e-06	5.75181e-05	0.812065	0.109959	0.679452	0.816408	0.288991	0.288991	0.288991	0.288991	0.288991	0.288991	0.288991	0.288991	0.260387	0.260387	0.260387	0.260387
Compound_247	D-Fucitol	DBP	Urine	GC	-1.05526	-1.97289e-08	0.468199	0.0137118	6.23608e-06	0.174283	-0.123836	0.0401579	0.43998	2.73876e-08	0.163369	0.00691363	7.18819e-05	0.160186	0.160924	0.263105	-2.39843	-0.720358	2.86591	1.9833	0.0867545	1.08801	-0.769535	0.152631	0.0175231	0.472271	0.949517	0.00467118	0.0489076	0.930966	0.278097	0.442619	0.878866	0.116098	0.116098	0.116098	0.116098	0.116098	0.116098	0.116098	0.116098	0.0805384	0.0805384	0.0805384	0.0805384
Compound_247	D-Fucitol	Continuous MetS	Urine	GC	0.104958	-3.2308e-08	0.205906	-0.00587523	9.61923e-06	0.556225	-0.206987	-0.0801336	0.411669	2.64353e-08	0.153652	0.0064659	6.72174e-05	0.150067	0.15092	0.246055	0.254957	-1.22216	1.34008	-0.908648	0.143106	3.7065	-1.3715	-0.325674	0.799059	0.223311	0.804595	0.181977	0.3648	0.886373	0.000282651	0.171996	0.745065	0.103721	0.103721	0.103721	0.103721	0.103721	0.103721	0.103721	0.103721	0.0674554	0.0674554	0.0674554	0.0674554
Compound_247	D-Fucitol	Serum triglycerides (Log)	Urine	GC	-0.916724	-4.7159e-08	0.318781	0.0114191	1.30422e-05	0.539965	-0.164769	-0.160291	0.448711	2.79312e-08	0.166611	0.00705083	7.33084e-05	0.163365	0.164117	0.268326	-2.04302	-1.6884	1.91333	1.61954	0.177909	3.30527	-1.00397	-0.597374	0.0425592	0.0931256	0.754788	0.0573479	0.107143	0.859002	0.00115229	0.316785	0.551034	0.147333	0.147333	0.147333	0.147333	0.147333	0.147333	0.147333	0.147333	0.11303	0.11303	0.11303	0.11303
Compound_247	D-Fucitol	HbA1c (Log)	Urine	GC	-1.97044	5.38823e-10	0.108495	0.0303771	4.64329e-05	0.358652	-0.0456699	-0.0663241	0.356436	2.10358e-08	0.127194	0.00550847	5.59194e-05	0.126482	0.124244	0.201523	-5.52816	0.0256146	0.852988	5.51461	0.830353	2.8356	-0.367582	-0.329114	1.19084e-07	0.979595	0.995152	0.394859	1.27136e-07	0.407497	0.00512596	0.713639	0.742472	0.271677	0.271677	0.271677	0.271677	0.271677	0.271677	0.271677	0.271677	0.241863	0.241863	0.241863	0.241863
Compound_247	D-Fucitol	Plasma glucose (Log)	Urine	GC	-1.6091	1.23942e-08	0.328617	0.0198893	0.000106757	0.282915	-0.186669	0.034533	0.375398	2.41061e-08	0.140113	0.0058962	6.12949e-05	0.136845	0.137623	0.224375	-4.28638	0.514154	2.34537	3.37324	1.74169	2.06741	-1.35638	0.153907	3.01005e-05	0.6078	0.949517	0.0201423	0.000916782	0.0833397	0.0401846	0.176746	0.877862	0.167908	0.167908	0.167908	0.167908	0.167908	0.167908	0.167908	0.167908	0.134239	0.134239	0.134239	0.134239
Compound_247	D-Fucitol	BMI (Log)	Urine	GC	-0.970867	-3.50978e-08	0.19863	0.0154365	1.42017e-05	0.32277	-0.241511	-0.306761	0.392885	2.44561e-08	0.145882	0.0061736	6.41878e-05	0.14304	0.143699	0.234943	-2.47112	-1.43514	1.36158	2.50041	0.221253	2.2565	-1.68068	-1.30569	0.0144316	0.153043	0.770829	0.17509	0.0133302	0.825155	0.0252836	0.0946199	0.193383	0.13433	0.13433	0.13433	0.13433	0.13433	0.13433	0.13433	0.13433	0.0995043	0.0995043	0.0995043	0.0995043
Compound_247	D-Fucitol	SCORE (Log)	Urine	GC	-4.34639	-9.25894e-10	0.582408	0.068239	7.00382e-05	0.236573	0.0297137	0.0742646	0.119097	7.4135e-09	0.0442219	0.00187144	1.94576e-05	0.0433604	0.0435601	0.0712193	-36.4945	-0.124893	13.1701	36.4635	3.59953	5.45598	0.68213	1.04276	1.85462e-83	0.900752	0.99014	6.30019e-28	2.11406e-83	0.000415474	1.65328e-07	0.496064	0.298507	0.933373	0.933373	0.933373	0.933373	0.933373	0.933373	0.933373	0.933373	0.930693	0.930693	0.930693	0.930693
Compound_278	Ethyl alpha-D-glucopyranoside	Plasma total cholesterol	Urine	GC	-1.7486	-6.29073e-09	-0.173007	0.0323346	3.70702e-05	0.167835	-0.0241462	0.0410176	0.383543	7.98919e-09	0.155093	0.00615227	6.57611e-05	0.147909	0.149226	0.24696	-4.55907	-0.787405	-1.11551	5.25571	0.56371	1.13472	-0.16181	0.16609	9.65426e-06	0.432116	0.938366	0.266172	4.27766e-07	0.573677	0.258054	0.871643	0.868279	0.172636	0.172636	0.172636	0.172636	0.172636	0.172636	0.172636	0.172636	0.139352	0.139352	0.139352	0.139352
Compound_278	Ethyl alpha-D-glucopyranoside	Plasma HDL cholesterol	Urine	GC	-0.412532	-7.84363e-09	-1.04823	0.0184623	9.18834e-05	-0.19057	0.0347785	-0.0562619	0.381808	7.88548e-09	0.15349	0.00610533	6.49735e-05	0.145909	0.148068	0.243619	-1.08047	-0.994692	-6.82931	3.02396	1.41417	-1.30609	0.234882	-0.230942	0.281436	0.321275	0.863228	1.39008e-10	0.00287482	0.15911	0.193256	0.814578	0.817633	0.265282	0.265282	0.265282	0.265282	0.265282	0.265282	0.265282	0.265282	0.235554	0.235554	0.235554	0.235554
Compound_278	Ethyl alpha-D-glucopyranoside	Plasma LDL cholesterol	Urine	GC	-1.3942	-7.33226e-09	0.223888	0.0233582	-2.20976e-05	0.0686294	0.0369902	0.177965	0.390706	8.06927e-09	0.157068	0.00624763	6.64878e-05	0.14931	0.151519	0.249297	-3.56842	-0.908665	1.42542	3.73873	-0.332355	0.459644	0.244129	0.713867	0.000464878	0.364791	0.898122	0.155836	0.000251149	0.740024	0.646349	0.80742	0.476272	0.128249	0.128249	0.128249	0.128249	0.128249	0.128249	0.128249	0.128249	0.0929762	0.0929762	0.0929762	0.0929762
Compound_278	Ethyl alpha-D-glucopyranoside	Waist circumference	Urine	GC	-1.89401	1.76217e-08	0.804386	0.0213108	3.06941e-05	0.356799	-0.264086	-0.230114	0.306787	6.39035e-09	0.124055	0.00492105	5.26007e-05	0.118308	0.119362	0.197537	-6.17371	2.75755	6.4841	4.33054	0.58353	3.01583	-2.21249	-1.16491	4.56333e-09	0.00644543	0.371257	8.9017e-10	2.5066e-05	0.560293	0.0029467	0.0282346	0.245649	0.432677	0.432677	0.432677	0.432677	0.432677	0.432677	0.432677	0.432677	0.409854	0.409854	0.409854	0.409854
Compound_278	Ethyl alpha-D-glucopyranoside	SBP	Urine	GC	-2.00838	5.5335e-09	0.726311	0.0265938	1.99938e-05	0.236866	-0.0755448	0.0409692	0.381832	7.95355e-09	0.154401	0.00612483	6.54678e-05	0.147249	0.14856	0.245859	-5.25984	0.695727	4.70405	4.34197	0.3054	1.60861	-0.508514	0.166637	4.1956e-07	0.487528	0.949517	5.1766e-06	2.39186e-05	0.760427	0.109515	0.611737	0.867849	0.290648	0.290648	0.290648	0.290648	0.290648	0.290648	0.290648	0.290648	0.262111	0.262111	0.262111	0.262111
Compound_278	Ethyl alpha-D-glucopyranoside	DBP	Urine	GC	-1.14707	7.89549e-09	0.422994	0.0145368	1.72488e-05	0.160672	-0.151405	0.0152159	0.409616	8.53228e-09	0.165636	0.00657049	7.02314e-05	0.157963	0.15937	0.263748	-2.80034	0.925367	2.55375	2.21243	0.2456	1.01715	-0.950024	0.057691	0.00568223	0.356057	0.898122	0.0115147	0.0282384	0.806281	0.310495	0.343418	0.954061	0.117803	0.117803	0.117803	0.117803	0.117803	0.117803	0.117803	0.117803	0.0823125	0.0823125	0.0823125	0.0823125
Compound_278	Ethyl alpha-D-glucopyranoside	Continuous MetS	Urine	GC	-0.00384814	1.95554e-08	0.100771	-0.00549637	2.62689e-05	0.537304	-0.254035	-0.136457	0.381893	7.88725e-09	0.153525	0.0061067	6.49881e-05	0.145942	0.148101	0.243674	-0.0100765	2.47937	0.656384	-0.900055	0.404211	3.68163	-1.71528	-0.559999	0.991972	0.0141192	0.463524	0.512449	0.369342	0.686556	0.000309468	0.088085	0.576205	0.127003	0.127003	0.127003	0.127003	0.127003	0.127003	0.127003	0.127003	0.0916795	0.0916795	0.0916795	0.0916795
Compound_278	Ethyl alpha-D-glucopyranoside	Serum triglycerides (Log)	Urine	GC	-1.15182	1.38873e-08	0.230615	0.0139253	3.92366e-05	0.504056	-0.224151	-0.206775	0.418519	8.71773e-09	0.169236	0.0067133	7.17579e-05	0.161397	0.162834	0.269481	-2.75212	1.59299	1.36268	2.07429	0.546791	3.12309	-1.37656	-0.767309	0.00654867	0.112977	0.754788	0.174745	0.0395248	0.585223	0.00209658	0.170416	0.443938	0.145821	0.145821	0.145821	0.145821	0.145821	0.145821	0.145821	0.145821	0.111457	0.111457	0.111457	0.111457
Compound_278	Ethyl alpha-D-glucopyranoside	HbA1c (Log)	Urine	GC	-1.99013	-4.42937e-09	0.127191	0.0309354	4.66979e-05	0.354463	-0.0402842	-0.0543157	0.337787	6.64497e-09	0.128961	0.00531079	5.4781e-05	0.125194	0.122794	0.201992	-5.89167	-0.666574	0.986282	5.825	0.852448	2.8313	-0.328063	-0.2689	1.98198e-08	0.505942	0.949517	0.325388	2.76852e-08	0.395158	0.00519217	0.743266	0.788331	0.273562	0.273562	0.273562	0.273562	0.273562	0.273562	0.273562	0.273562	0.243825	0.243825	0.243825	0.243825
Compound_278	Ethyl alpha-D-glucopyranoside	Plasma glucose (Log)	Urine	GC	-1.48315	1.74317e-08	0.268127	0.0169969	0.000100571	0.306724	-0.199267	-0.00898547	0.347248	7.17173e-09	0.139597	0.00555271	5.90924e-05	0.132702	0.134666	0.221568	-4.27115	2.43061	1.92072	3.061	1.70192	2.31137	-1.47972	-0.0405541	3.20214e-05	0.0160946	0.463524	0.0564117	0.00255806	0.090566	0.0219915	0.140767	0.967698	0.194156	0.194156	0.194156	0.194156	0.194156	0.194156	0.194156	0.194156	0.161549	0.161549	0.161549	0.161549
Compound_278	Ethyl alpha-D-glucopyranoside	BMI (Log)	Urine	GC	-1.11985	1.86155e-08	0.0999785	0.0164146	3.39126e-05	0.301647	-0.296529	-0.363173	0.362	7.54043e-09	0.146381	0.0058067	6.20673e-05	0.139601	0.140844	0.233089	-3.09352	2.46876	0.683	2.82684	0.546384	2.16078	-2.10538	-1.55809	0.00230488	0.014524	0.463524	0.495515	0.00525178	0.585502	0.0320793	0.0366937	0.121029	0.153726	0.153726	0.153726	0.153726	0.153726	0.153726	0.153726	0.153726	0.119681	0.119681	0.119681	0.119681
Compound_278	Ethyl alpha-D-glucopyranoside	SCORE (Log)	Urine	GC	-4.35445	-8.26866e-10	0.585064	0.068406	7.05238e-05	0.235124	0.0299851	0.076249	0.110949	2.31107e-09	0.0448645	0.0017797	1.9023e-05	0.0427862	0.0431672	0.0714394	-39.2472	-0.357785	13.0407	38.4369	3.70729	5.49533	0.694628	1.06732	2.31887e-88	0.720938	0.956348	1.48677e-27	6.02148e-87	0.000281382	1.36786e-07	0.488215	0.287304	0.933416	0.933416	0.933416	0.933416	0.933416	0.933416	0.933416	0.933416	0.930737	0.930737	0.930737	0.930737
Compound_29	Furoylglycine	Plasma total cholesterol	Urine	GC	-1.72539	1.52742e-08	-0.203607	0.0309124	3.59701e-05	0.165962	-0.0413734	0.0272149	0.383004	2.41421e-08	0.152127	0.0062099	6.58325e-05	0.14822	0.149632	0.246255	-4.50489	0.63268	-1.33841	4.97792	0.546388	1.1197	-0.276502	0.110515	1.2143e-05	0.527773	0.949517	0.18251	1.53716e-06	0.585499	0.264386	0.782491	0.912128	0.171594	0.171594	0.171594	0.171594	0.171594	0.171594	0.171594	0.171594	0.138267	0.138267	0.138267	0.138267
Compound_29	Furoylglycine	Plasma HDL cholesterol	Urine	GC	-0.385718	9.20784e-10	-1.08031	0.0175516	9.18618e-05	-0.185739	0.0246323	-0.076571	0.382057	2.39063e-08	0.150856	0.0061798	6.5196e-05	0.146556	0.148751	0.243483	-1.00958	0.0385165	-7.16119	2.84015	1.40901	-1.26736	0.165594	-0.314482	0.314105	0.96932	0.995152	2.19715e-11	0.00505018	0.160627	0.206729	0.86867	0.753534	0.261087	0.261087	0.261087	0.261087	0.261087	0.261087	0.261087	0.261087	0.231188	0.231188	0.231188	0.231188
Compound_29	Furoylglycine	Plasma LDL cholesterol	Urine	GC	-1.36511	1.22969e-08	0.189463	0.0219286	-2.31714e-05	0.0684791	0.0212301	0.161192	0.390493	2.44341e-08	0.154187	0.00631626	6.66356e-05	0.149792	0.152036	0.248859	-3.49586	0.503267	1.22879	3.47177	-0.347733	0.457161	0.139638	0.647722	0.000600385	0.615417	0.949517	0.22082	0.000653022	0.728463	0.648129	0.889108	0.518023	0.125369	0.125369	0.125369	0.125369	0.125369	0.125369	0.125369	0.125369	0.0899795	0.0899795	0.0899795	0.0899795
Compound_29	Furoylglycine	Waist circumference	Urine	GC	-1.9425	2.9906e-08	0.863918	0.021734	2.77599e-05	0.332873	-0.258679	-0.178256	0.310706	1.95849e-08	0.12341	0.00503769	5.34056e-05	0.120241	0.121386	0.199771	-6.25191	1.52699	7.00036	4.31429	0.519793	2.76838	-2.13104	-0.892301	3.03652e-09	0.128579	0.754788	5.32257e-11	2.67899e-05	0.603868	0.00624395	0.0344901	0.373464	0.415714	0.415714	0.415714	0.415714	0.415714	0.415714	0.415714	0.415714	0.392208	0.392208	0.392208	0.392208
Compound_29	Furoylglycine	SBP	Urine	GC	-2.01586	4.34698e-08	0.732728	0.0250574	1.62522e-05	0.215677	-0.0939354	0.0634387	0.377986	2.38258e-08	0.150134	0.00612855	6.49701e-05	0.146278	0.147672	0.24303	-5.33315	1.82448	4.8805	4.08864	0.250149	1.47443	-0.63611	0.261033	2.97011e-07	0.0697943	0.744473	2.38045e-06	6.62002e-05	0.802767	0.142174	0.52554	0.794376	0.302028	0.302028	0.302028	0.302028	0.302028	0.302028	0.302028	0.302028	0.273948	0.273948	0.273948	0.273948
Compound_29	Furoylglycine	DBP	Urine	GC	-1.16721	2.03624e-08	0.447159	0.0143853	1.53579e-05	0.147158	-0.153087	0.0397149	0.409054	2.57842e-08	0.162474	0.00663228	7.03102e-05	0.158301	0.159809	0.263005	-2.85343	0.789725	2.75219	2.16899	0.218431	0.929606	-0.957935	0.151004	0.00484992	0.430763	0.938366	0.00654742	0.0314405	0.827349	0.353863	0.339425	0.880147	0.116628	0.116628	0.116628	0.116628	0.116628	0.116628	0.116628	0.116628	0.0810899	0.0810899	0.0810899	0.0810899
Compound_29	Furoylglycine	Continuous MetS	Urine	GC	-0.0590181	3.08633e-08	0.16786	-0.00490237	2.32674e-05	0.511731	-0.246935	-0.0794095	0.385949	2.41498e-08	0.152393	0.00624276	6.58602e-05	0.148049	0.150267	0.245964	-0.152917	1.27799	1.10149	-0.785288	0.353285	3.45649	-1.6433	-0.32285	0.878642	0.202964	0.800734	0.272212	0.433359	0.724305	0.000688618	0.102136	0.747198	0.104438	0.104438	0.104438	0.104438	0.104438	0.104438	0.104438	0.104438	0.0682009	0.0682009	0.0682009	0.0682009
Compound_29	Furoylglycine	Serum triglycerides (Log)	Urine	GC	-1.18762	3.41889e-08	0.273704	0.0137386	3.60453e-05	0.480939	-0.22615	-0.163979	0.418687	2.63914e-08	0.1663	0.00678847	7.1966e-05	0.162029	0.163573	0.269199	-2.83652	1.29546	1.64585	2.02382	0.500866	2.96822	-1.38257	-0.609138	0.0051021	0.196878	0.787513	0.101601	0.0445184	0.617099	0.00341751	0.168569	0.543227	0.141642	0.141642	0.141642	0.141642	0.141642	0.141642	0.141642	0.141642	0.10711	0.10711	0.10711	0.10711
Compound_29	Furoylglycine	HbA1c (Log)	Urine	GC	-1.96826	4.91116e-09	0.107505	0.030118	4.5919e-05	0.356618	-0.0478982	-0.0651965	0.336458	1.97834e-08	0.126277	0.00531081	5.48443e-05	0.125544	0.123201	0.201469	-5.84995	0.248247	0.851339	5.67107	0.837262	2.84058	-0.388781	-0.323605	2.44368e-08	0.804241	0.978182	0.395772	5.93492e-08	0.403614	0.00505013	0.697922	0.746633	0.271937	0.271937	0.271937	0.271937	0.271937	0.271937	0.271937	0.271937	0.242133	0.242133	0.242133	0.242133
Compound_29	Furoylglycine	Plasma glucose (Log)	Urine	GC	-1.54683	-1.36595e-08	0.34392	0.019608	0.000101689	0.300726	-0.170346	0.0339033	0.351962	2.20232e-08	0.138973	0.00569302	6.00605e-05	0.135012	0.137034	0.224304	-4.39488	-0.620235	2.47472	3.44423	1.6931	2.22741	-1.24309	0.151149	1.92867e-05	0.53592	0.949517	0.0142977	0.000718514	0.0922354	0.0272098	0.215517	0.880034	0.168485	0.168485	0.168485	0.168485	0.168485	0.168485	0.168485	0.168485	0.13484	0.13484	0.13484	0.13484
Compound_29	Furoylglycine	BMI (Log)	Urine	GC	-1.16776	4.61931e-08	0.157608	0.0161465	2.96046e-05	0.270513	-0.299424	-0.30574	0.363312	2.29009e-08	0.144305	0.00589063	6.24479e-05	0.140599	0.141939	0.233595	-3.2142	2.01709	1.09218	2.74105	0.47407	1.924	-2.10953	-1.30885	0.00155915	0.0452233	0.744473	0.276262	0.00676378	0.636045	0.0559868	0.0363294	0.192312	0.144097	0.144097	0.144097	0.144097	0.144097	0.144097	0.144097	0.144097	0.109664	0.109664	0.109664	0.109664
Compound_29	Furoylglycine	SCORE (Log)	Urine	GC	-4.34994	8.43194e-09	0.578727	0.0679044	6.98475e-05	0.2323	0.0239338	0.0756007	0.110299	6.95255e-09	0.0438101	0.00178835	1.89587e-05	0.042685	0.0430916	0.0709177	-39.4377	1.21278	13.2099	37.9703	3.68419	5.4422	0.555418	1.06603	1.08677e-88	0.226856	0.804595	4.83952e-28	4.02553e-86	0.000306118	1.76639e-07	0.579322	0.287885	0.933925	0.933925	0.933925	0.933925	0.933925	0.933925	0.933925	0.933925	0.931267	0.931267	0.931267	0.931267
Compound_3094	2-Keto-l-gluconic acid	Plasma total cholesterol	Urine	GC	-1.70287	-1.78198e-08	-0.196334	0.0313364	3.74895e-05	0.175167	-0.0297074	0.0239041	0.395815	6.76237e-08	0.152171	0.00622479	6.58718e-05	0.148503	0.149437	0.246459	-4.30219	-0.263514	-1.29022	5.03413	0.569128	1.17955	-0.198795	0.0969904	2.81466e-05	0.792466	0.978182	0.198686	1.19112e-06	0.570003	0.239789	0.842655	0.922846	0.17002	0.17002	0.17002	0.17002	0.17002	0.17002	0.17002	0.17002	0.13663	0.13663	0.13663	0.13663
Compound_3094	2-Keto-l-gluconic acid	Plasma HDL cholesterol	Urine	GC	-0.4152	1.97621e-08	-1.08184	0.0179618	9.16885e-05	-0.188756	0.0220767	-0.0761837	0.394377	6.67839e-08	0.150668	0.0061823	6.51484e-05	0.146643	0.148496	0.243386	-1.0528	0.295912	-7.1803	2.90535	1.40738	-1.28718	0.148669	-0.313016	0.293901	0.767652	0.978182	1.97306e-11	0.00414787	0.161109	0.199751	0.881988	0.754646	0.261454	0.261454	0.261454	0.261454	0.261454	0.261454	0.261454	0.261454	0.231571	0.231571	0.231571	0.231571
Compound_3094	2-Keto-l-gluconic acid	Plasma LDL cholesterol	Urine	GC	-1.34783	-1.46489e-08	0.19564	0.0222808	-2.1847e-05	0.0760112	0.0302469	0.158394	0.403427	6.83165e-08	0.154125	0.00632418	6.66434e-05	0.150009	0.151903	0.248971	-3.34095	-0.214428	1.26935	3.52311	-0.32782	0.506712	0.199119	0.636195	0.00102295	0.830466	0.978182	0.20602	0.000545632	0.743444	0.613002	0.842403	0.52549	0.124321	0.124321	0.124321	0.124321	0.124321	0.124321	0.124321	0.124321	0.0888894	0.0888894	0.0888894	0.0888894
Compound_3094	2-Keto-l-gluconic acid	Waist circumference	Urine	GC	-1.83684	-7.71076e-08	0.882355	0.0217964	3.13396e-05	0.358182	-0.229531	-0.186014	0.321119	5.48621e-08	0.123454	0.00505008	5.34408e-05	0.120478	0.121236	0.199948	-5.72011	-1.40548	7.14725	4.31605	0.586437	2.97301	-1.89326	-0.93031	4.55643e-08	0.161661	0.770829	2.33874e-11	2.65981e-05	0.558342	0.00336724	0.0599837	0.353499	0.414531	0.414531	0.414531	0.414531	0.414531	0.414531	0.414531	0.414531	0.390977	0.390977	0.390977	0.390977
Compound_3094	2-Keto-l-gluconic acid	SBP	Urine	GC	-2.02278	-2.02744e-09	0.748589	0.0271498	1.98787e-05	0.233471	-0.0680083	0.0554878	0.393973	6.73091e-08	0.151463	0.00619583	6.55653e-05	0.147812	0.148742	0.245312	-5.13432	-0.0301214	4.9424	4.38195	0.303189	1.57952	-0.457225	0.226193	7.5243e-07	0.976005	0.995152	1.80415e-06	2.02866e-05	0.762108	0.116034	0.64808	0.821317	0.288679	0.288679	0.288679	0.288679	0.288679	0.288679	0.288679	0.288679	0.260062	0.260062	0.260062	0.260062
Compound_3094	2-Keto-l-gluconic acid	DBP	Urine	GC	-1.18021	5.7391e-09	0.453924	0.0154871	1.69608e-05	0.154339	-0.141941	0.0361926	0.423084	7.22826e-08	0.162654	0.00665365	7.041e-05	0.158734	0.159732	0.263438	-2.78954	0.0793981	2.79072	2.32762	0.240886	0.972314	-0.88862	0.137385	0.0058668	0.936807	0.995152	0.00584623	0.0210834	0.809927	0.332244	0.375434	0.890885	0.113494	0.113494	0.113494	0.113494	0.113494	0.113494	0.113494	0.113494	0.0778297	0.0778297	0.0778297	0.0778297
Compound_3094	2-Keto-l-gluconic acid	Continuous MetS	Urine	GC	-0.0157109	-3.67224e-08	0.183357	-0.00401761	2.65909e-05	0.530628	-0.224311	-0.0864299	0.400031	6.77414e-08	0.152828	0.00627094	6.60824e-05	0.148746	0.150625	0.246875	-0.0392742	-0.542097	1.19976	-0.640671	0.40239	3.56734	-1.4892	-0.350095	0.968717	0.58845	0.949517	0.231873	0.522584	0.687894	0.000466654	0.138255	0.726693	0.0975157	0.0975157	0.0975157	0.0975157	0.0975157	0.0975157	0.0975157	0.0975157	0.060999	0.060999	0.060999	0.060999
Compound_3094	2-Keto-l-gluconic acid	Serum triglycerides (Log)	Urine	GC	-1.07632	-8.16329e-08	0.294134	0.0139285	4.00444e-05	0.508747	-0.193801	-0.172651	0.432848	7.39507e-08	0.166408	0.0068072	7.2035e-05	0.162397	0.163419	0.269518	-2.4866	-1.10388	1.76755	2.04614	0.555902	3.13274	-1.18592	-0.640593	0.0138398	0.271169	0.837477	0.0788897	0.0422477	0.578992	0.00203247	0.237272	0.52263	0.13939	0.13939	0.13939	0.13939	0.13939	0.13939	0.13939	0.13939	0.104768	0.104768	0.104768	0.104768
Compound_3094	2-Keto-l-gluconic acid	HbA1c (Log)	Urine	GC	-2.03807	6.01738e-08	0.099586	0.0312106	4.37689e-05	0.353473	-0.0558783	-0.0653978	0.341763	5.60332e-08	0.126049	0.00528617	5.47071e-05	0.124852	0.122728	0.200791	-5.9634	1.0739	0.790057	5.9042	0.800059	2.83112	-0.455304	-0.325702	1.37986e-08	0.284382	0.837477	0.430589	1.86093e-08	0.424786	0.00519492	0.649468	0.745048	0.276553	0.276553	0.276553	0.276553	0.276553	0.276553	0.276553	0.276553	0.246939	0.246939	0.246939	0.246939
Compound_3094	2-Keto-l-gluconic acid	Plasma glucose (Log)	Urine	GC	-1.56246	1.38551e-08	0.33729	0.0191723	0.000100249	0.292774	-0.179987	0.0369418	0.363753	6.1598e-08	0.138968	0.00570224	6.00895e-05	0.135256	0.136965	0.224487	-4.2954	0.224928	2.4271	3.36225	1.66833	2.16459	-1.31411	0.164561	2.90165e-05	0.822301	0.978182	0.0162458	0.000951694	0.0970592	0.0317897	0.190547	0.869482	0.16688	0.16688	0.16688	0.16688	0.16688	0.16688	0.16688	0.16688	0.13317	0.13317	0.13317	0.13317
Compound_3094	2-Keto-l-gluconic acid	BMI (Log)	Urine	GC	-1.04661	-9.02625e-08	0.18322	0.0167674	3.47208e-05	0.304628	-0.258709	-0.316852	0.377349	6.44689e-08	0.145072	0.00593439	6.27988e-05	0.141575	0.142465	0.234961	-2.77357	-1.40009	1.26296	2.82546	0.552889	2.15171	-1.81594	-1.34853	0.00614941	0.163266	0.770829	0.208293	0.00527345	0.581049	0.0327987	0.0711003	0.179241	0.133841	0.133841	0.133841	0.133841	0.133841	0.133841	0.133841	0.133841	0.0989959	0.0989959	0.0989959	0.0989959
Compound_3094	2-Keto-l-gluconic acid	SCORE (Log)	Urine	GC	-4.31451	-2.56042e-08	0.58431	0.0678517	7.09122e-05	0.240103	0.0327295	0.0732966	0.113795	1.94415e-08	0.0437483	0.0017896	1.89378e-05	0.0426938	0.0429624	0.0708557	-37.9148	-1.31699	13.3562	37.9145	3.74447	5.62383	0.761819	1.03445	5.05225e-86	0.189574	0.779963	1.83472e-28	5.05948e-86	0.000245484	7.32186e-08	0.447199	0.302362	0.934025	0.934025	0.934025	0.934025	0.934025	0.934025	0.934025	0.934025	0.93137	0.93137	0.93137	0.93137
Compound_3874	Arabinofuranose	Plasma total cholesterol	Urine	GC	-1.75221	-8.2827e-08	-0.195308	0.0325434	3.63765e-05	0.188722	-0.0359662	0.0149686	0.384403	1.20932e-07	0.151903	0.00622989	6.58011e-05	0.149854	0.149017	0.246556	-4.55826	-0.684904	-1.28574	5.22376	0.552824	1.25937	-0.241357	0.0607108	9.68754e-06	0.494316	0.949517	0.200241	4.96743e-07	0.581093	0.209583	0.809563	0.951659	0.171921	0.171921	0.171921	0.171921	0.171921	0.171921	0.171921	0.171921	0.138607	0.138607	0.138607	0.138607
Compound_3874	Arabinofuranose	Plasma HDL cholesterol	Urine	GC	-0.395925	-3.56021e-08	-1.07878	0.0179757	9.15666e-05	-0.178223	0.0236413	-0.0808069	0.383307	1.19544e-07	0.150583	0.00619013	6.51548e-05	0.148147	0.14822	0.243759	-1.03292	-0.297816	-7.16403	2.90393	1.40537	-1.20302	0.159502	-0.331504	0.303083	0.766201	0.978182	2.16228e-11	0.00416588	0.161705	0.230614	0.87346	0.740665	0.261459	0.261459	0.261459	0.261459	0.261459	0.261459	0.261459	0.261459	0.231576	0.231576	0.231576	0.231576
Compound_3874	Arabinofuranose	Plasma LDL cholesterol	Urine	GC	-1.4102	-1.46844e-07	0.199057	0.0241077	-2.36061e-05	0.102948	0.021806	0.142077	0.390519	1.21793e-07	0.153416	0.0063066	6.63807e-05	0.150935	0.151009	0.248345	-3.6111	-1.20568	1.29749	3.82261	-0.355616	0.682068	0.144403	0.572093	0.0003992	0.229586	0.804595	0.196189	0.000184006	0.722561	0.496108	0.885351	0.568002	0.131387	0.131387	0.131387	0.131387	0.131387	0.131387	0.131387	0.131387	0.0962413	0.0962413	0.0962413	0.0962413
Compound_3874	Arabinofuranose	Waist circumference	Urine	GC	-1.91972	1.0496e-07	0.871146	0.0220801	3.13217e-05	0.3238	-0.236493	-0.171678	0.312965	9.84581e-08	0.123673	0.00507212	5.35726e-05	0.122005	0.121323	0.200736	-6.13397	1.06604	7.04395	4.35323	0.584659	2.65399	-1.94928	-0.855244	5.60649e-09	0.287883	0.837477	4.17396e-11	2.28366e-05	0.559534	0.0086919	0.0528694	0.393592	0.411726	0.411726	0.411726	0.411726	0.411726	0.411726	0.411726	0.411726	0.38806	0.38806	0.38806	0.38806
Compound_3874	Arabinofuranose	SBP	Urine	GC	-2.01674	3.19398e-08	0.747309	0.0268462	2.01804e-05	0.226708	-0.0669244	0.0592024	0.382977	1.20484e-07	0.151339	0.00620678	6.55571e-05	0.149298	0.148464	0.245642	-5.26594	0.265096	4.93797	4.32531	0.307829	1.51849	-0.450779	0.241011	4.07718e-07	0.791249	0.978182	1.84047e-06	2.56095e-05	0.75858	0.130706	0.65271	0.80983	0.288962	0.288962	0.288962	0.288962	0.288962	0.288962	0.288962	0.288962	0.260357	0.260357	0.260357	0.260357
Compound_3874	Arabinofuranose	DBP	Urine	GC	-1.19186	-7.10257e-08	0.456893	0.0161398	1.63076e-05	0.169591	-0.144168	0.027895	0.411009	1.29303e-07	0.162417	0.00666108	7.03555e-05	0.160226	0.159331	0.263621	-2.89983	-0.549299	2.81309	2.423	0.231788	1.05845	-0.904835	0.105815	0.00421524	0.583505	0.949517	0.00547129	0.0164179	0.816975	0.291319	0.366804	0.915851	0.114996	0.114996	0.114996	0.114996	0.114996	0.114996	0.114996	0.114996	0.0793927	0.0793927	0.0793927	0.0793927
Compound_3874	Arabinofuranose	Continuous MetS	Urine	GC	-0.0339023	1.29645e-07	0.175593	-0.00471679	2.74952e-05	0.498322	-0.22455	-0.0706027	0.387848	1.2096e-07	0.152367	0.00626347	6.59268e-05	0.149902	0.149976	0.246647	-0.0874114	1.0718	1.15243	-0.753064	0.417057	3.32431	-1.49724	-0.28625	0.930446	0.285302	0.837477	0.250734	0.452435	0.677154	0.00108203	0.136153	0.775029	0.101946	0.101946	0.101946	0.101946	0.101946	0.101946	0.101946	0.101946	0.0656085	0.0656085	0.0656085	0.0656085
Compound_3874	Arabinofuranose	Serum triglycerides (Log)	Urine	GC	-1.15777	1.33465e-07	0.281513	0.0139906	4.02567e-05	0.46786	-0.200202	-0.154918	0.421096	1.32476e-07	0.166403	0.00682455	7.20821e-05	0.164158	0.163241	0.270091	-2.74942	1.00747	1.69176	2.05004	0.558484	2.85006	-1.22642	-0.573578	0.00660066	0.31511	0.863228	0.0924819	0.0418604	0.577232	0.00489933	0.221698	0.566994	0.138389	0.138389	0.138389	0.138389	0.138389	0.138389	0.138389	0.138389	0.103727	0.103727	0.103727	0.103727
Compound_3874	Arabinofuranose	HbA1c (Log)	Urine	GC	-1.98619	-7.86892e-08	0.111245	0.0311241	4.50734e-05	0.375621	-0.0483749	-0.0753062	0.336706	9.88658e-08	0.125974	0.00532407	5.47616e-05	0.126639	0.122573	0.201418	-5.89887	-0.79592	0.883076	5.84592	0.823084	2.96607	-0.394661	-0.37388	1.91147e-08	0.427182	0.938366	0.378435	2.49353e-08	0.411606	0.00344801	0.693585	0.708957	0.274363	0.274363	0.274363	0.274363	0.274363	0.274363	0.274363	0.274363	0.244658	0.244658	0.244658	0.244658
Compound_3874	Arabinofuranose	Plasma glucose (Log)	Urine	GC	-1.48498	2.05475e-07	0.331873	0.0167382	0.000102624	0.253942	-0.169205	0.0599645	0.350029	1.09166e-07	0.13751	0.00565272	5.94983e-05	0.135285	0.135352	0.222596	-4.24244	1.88223	2.41345	2.9611	1.72482	1.87709	-1.25012	0.269387	3.59641e-05	0.0614836	0.744473	0.0168462	0.0034962	0.0863463	0.0621898	0.212946	0.787953	0.18336	0.18336	0.18336	0.18336	0.18336	0.18336	0.18336	0.18336	0.150317	0.150317	0.150317	0.150317
Compound_3874	Arabinofuranose	BMI (Log)	Urine	GC	-1.12875	1.75652e-07	0.168317	0.0165369	3.52463e-05	0.253781	-0.264567	-0.294033	0.366515	1.15305e-07	0.144834	0.00593998	6.27391e-05	0.142881	0.142082	0.235083	-3.07968	1.52337	1.16213	2.78399	0.561792	1.77618	-1.86207	-1.25076	0.00240881	0.129482	0.754788	0.246773	0.00596364	0.574981	0.0774515	0.0642791	0.212701	0.135612	0.135612	0.135612	0.135612	0.135612	0.135612	0.135612	0.135612	0.100837	0.100837	0.100837	0.100837
Compound_3874	Arabinofuranose	SCORE (Log)	Urine	GC	-4.3544	-8.99857e-09	0.582069	0.0684133	7.04522e-05	0.237491	0.0285135	0.073041	0.11117	3.49738e-08	0.0439305	0.00180169	1.90298e-05	0.043338	0.0430958	0.0713043	-39.1689	-0.257295	13.2498	37.9718	3.70221	5.47997	0.661631	1.02436	3.16944e-88	0.797255	0.978182	3.71501e-28	4.00203e-86	0.000286649	1.47304e-07	0.509083	0.307089	0.933392	0.933392	0.933392	0.933392	0.933392	0.933392	0.933392	0.933392	0.930713	0.930713	0.930713	0.930713
Compound_4970	D-Lactose	Plasma total cholesterol	Urine	GC	-1.75723	-4.54825e-07	-0.179835	0.0331681	4.12833e-05	0.179126	-0.0658384	-0.0185137	0.381546	3.10047e-07	0.151633	0.00615231	6.55324e-05	0.147244	0.149957	0.246733	-4.60556	-1.46695	-1.18599	5.39115	0.629969	1.21653	-0.439049	-0.0750354	7.91722e-06	0.144193	0.754788	0.237244	2.25477e-07	0.529541	0.225432	0.661171	0.940273	0.179832	0.179832	0.179832	0.179832	0.179832	0.179832	0.179832	0.179832	0.146837	0.146837	0.146837	0.146837
Compound_4970	D-Lactose	Plasma HDL cholesterol	Urine	GC	-0.401851	-1.87659e-07	-1.07149	0.018272	9.39254e-05	-0.182241	0.00999142	-0.0948643	0.382458	3.10441e-07	0.151062	0.00615584	6.51726e-05	0.146169	0.150122	0.245023	-1.05071	-0.604493	-7.09305	2.96823	1.44118	-1.24679	0.0665553	-0.387165	0.294859	0.546308	0.949517	3.22086e-11	0.00341991	0.151341	0.214162	0.947013	0.69911	0.262638	0.262638	0.262638	0.262638	0.262638	0.262638	0.262638	0.262638	0.232802	0.232802	0.232802	0.232802
Compound_4970	D-Lactose	Plasma LDL cholesterol	Urine	GC	-1.4096	-4.7677e-07	0.215738	0.0242624	-1.70112e-05	0.0814303	-0.0105028	0.11279	0.389046	3.15788e-07	0.153664	0.00626188	6.62952e-05	0.148686	0.152708	0.249243	-3.62324	-1.50978	1.40396	3.87462	-0.256598	0.547665	-0.0687769	0.452528	0.000382195	0.132924	0.754788	0.162124	0.000151346	0.797794	0.584628	0.945247	0.651455	0.13548	0.13548	0.13548	0.13548	0.13548	0.13548	0.13548	0.13548	0.100499	0.100499	0.100499	0.100499
Compound_4970	D-Lactose	Waist circumference	Urine	GC	-1.92825	3.37464e-07	0.861135	0.0220804	2.72304e-05	0.339655	-0.216218	-0.151812	0.311565	2.5318e-07	0.123821	0.00502388	5.35127e-05	0.120237	0.122452	0.201478	-6.18894	1.3329	6.95466	4.39509	0.508859	2.82488	-1.76573	-0.753488	4.21633e-09	0.184306	0.779963	6.86208e-11	1.92133e-05	0.611496	0.00528259	0.0791947	0.452175	0.413869	0.413869	0.413869	0.413869	0.413869	0.413869	0.413869	0.413869	0.390289	0.390289	0.390289	0.390289
Compound_4970	D-Lactose	SBP	Urine	GC	-2.00961	2.58607e-07	0.738	0.0263295	1.75473e-05	0.229121	-0.0492814	0.0799734	0.381274	3.09826e-07	0.151525	0.00614793	6.54857e-05	0.147139	0.14985	0.246557	-5.27077	0.834684	4.87047	4.28267	0.267957	1.55718	-0.328872	0.32436	3.98576e-07	0.40504	0.925807	2.4892e-06	3.04755e-05	0.78905	0.121245	0.742648	0.746055	0.291512	0.291512	0.291512	0.291512	0.291512	0.291512	0.291512	0.291512	0.263009	0.263009	0.263009	0.263009
Compound_4970	D-Lactose	DBP	Urine	GC	-1.18327	-1.83334e-07	0.461859	0.0159904	1.86752e-05	0.158165	-0.154575	0.018704	0.409915	3.33101e-07	0.162908	0.00660976	7.0405e-05	0.158192	0.161107	0.265079	-2.88663	-0.550386	2.83509	2.41921	0.265254	0.99983	-0.959455	0.0705602	0.00438766	0.582761	0.949517	0.00512396	0.0165845	0.791127	0.318781	0.338661	0.943829	0.115002	0.115002	0.115002	0.115002	0.115002	0.115002	0.115002	0.115002	0.079399	0.079399	0.079399	0.079399
Compound_4970	D-Lactose	Continuous MetS	Urine	GC	-0.0457884	2.86128e-07	0.166944	-0.00436929	2.30941e-05	0.519562	-0.206905	-0.0577586	0.387657	3.14661e-07	0.153115	0.00623952	6.60585e-05	0.148156	0.152163	0.248354	-0.118116	0.909322	1.09032	-0.700261	0.349601	3.50687	-1.35976	-0.232566	0.906113	0.364445	0.898122	0.27709	0.484705	0.727063	0.000577675	0.175675	0.816373	0.100283	0.100283	0.100283	0.100283	0.100283	0.100283	0.100283	0.100283	0.0638782	0.0638782	0.0638782	0.0638782
Compound_4970	D-Lactose	Serum triglycerides (Log)	Urine	GC	-1.19671	-2.11265e-08	0.286869	0.0154833	3.90627e-05	0.494986	-0.207552	-0.17218	0.421195	3.42267e-07	0.167391	0.00679165	7.23423e-05	0.162545	0.16554	0.272373	-2.84121	-0.0617254	1.71377	2.27976	0.539971	3.04522	-1.25379	-0.632147	0.00503093	0.950852	0.995152	0.0883518	0.023836	0.589908	0.0026867	0.211602	0.528121	0.133382	0.133382	0.133382	0.133382	0.133382	0.133382	0.133382	0.133382	0.0985183	0.0985183	0.0985183	0.0985183
Compound_4970	D-Lactose	HbA1c (Log)	Urine	GC	-2.00598	-2.7043e-07	0.123686	0.0315096	5.04536e-05	0.357523	-0.063412	-0.0905415	0.337524	2.61674e-07	0.126591	0.00534651	5.48337e-05	0.124782	0.123618	0.202215	-5.94323	-1.03346	0.977047	5.8935	0.920121	2.86518	-0.512966	-0.447748	1.52817e-08	0.302847	0.846797	0.329926	1.9639e-08	0.358806	0.00469072	0.608637	0.654902	0.276195	0.276195	0.276195	0.276195	0.276195	0.276195	0.276195	0.276195	0.246566	0.246566	0.246566	0.246566
Compound_4970	D-Lactose	Plasma glucose (Log)	Urine	GC	-1.54551	-4.14383e-08	0.340483	0.0190662	0.000100867	0.295842	-0.181186	0.0325452	0.353073	2.86589e-07	0.139455	0.00568288	6.01652e-05	0.134938	0.138588	0.226197	-4.37731	-0.144591	2.44152	3.35502	1.6765	2.19243	-1.30737	0.14388	2.07393e-05	0.885202	0.984317	0.0156325	0.000975322	0.0954461	0.0296835	0.192821	0.885763	0.166737	0.166737	0.166737	0.166737	0.166737	0.166737	0.166737	0.166737	0.133021	0.133021	0.133021	0.133021
Compound_4970	D-Lactose	BMI (Log)	Urine	GC	-1.18183	-5.72478e-08	0.176548	0.0185989	3.39371e-05	0.289936	-0.276407	-0.319531	0.367932	2.98984e-07	0.146223	0.00593279	6.31941e-05	0.14199	0.144606	0.237929	-3.2121	-0.191474	1.20739	3.13494	0.537029	2.04195	-1.91145	-1.34297	0.00156998	0.848377	0.978182	0.22892	0.0020181	0.591933	0.0426662	0.0575907	0.181032	0.124268	0.124268	0.124268	0.124268	0.124268	0.124268	0.124268	0.124268	0.0890372	0.0890372	0.0890372	0.0890372
Compound_4970	D-Lactose	SCORE (Log)	Urine	GC	-4.35354	-2.69442e-08	0.582847	0.0684067	7.07852e-05	0.236101	0.0269215	0.0715256	0.110867	9.00914e-08	0.0440605	0.0017877	1.90419e-05	0.0427851	0.0435734	0.071694	-39.2682	-0.299077	13.2283	38.2653	3.71733	5.51829	0.617843	0.997651	2.13319e-88	0.765238	0.978182	4.28277e-28	1.20848e-86	0.000271222	1.22414e-07	0.537487	0.319834	0.933401	0.933401	0.933401	0.933401	0.933401	0.933401	0.933401	0.933401	0.930722	0.930722	0.930722	0.930722
Compound_52	Glycine	Plasma total cholesterol	Urine	GC	-1.60918	-3.2135e-09	-0.216475	0.0311504	3.47073e-05	0.164103	-0.0264627	0.0248508	0.432815	5.41198e-09	0.155017	0.00615733	6.59487e-05	0.148534	0.149306	0.246251	-3.71794	-0.593776	-1.39646	5.05908	0.526277	1.10482	-0.177238	0.100916	0.000270622	0.553433	0.949517	0.164355	1.06299e-06	0.599366	0.270763	0.859527	0.919733	0.171367	0.171367	0.171367	0.171367	0.171367	0.171367	0.171367	0.171367	0.138032	0.138032	0.138032	0.138032
Compound_52	Glycine	Plasma HDL cholesterol	Urine	GC	-0.316484	-1.86827e-09	-1.09063	0.0173018	9.04793e-05	-0.190007	0.0285644	-0.076514	0.430616	5.34727e-09	0.153587	0.00611738	6.52713e-05	0.146783	0.148445	0.243355	-0.734956	-0.349388	-7.10102	2.82831	1.3862	-1.29448	0.192425	-0.314413	0.463361	0.727223	0.956348	3.08022e-11	0.00523214	0.167469	0.197226	0.847635	0.753586	0.261601	0.261601	0.261601	0.261601	0.261601	0.261601	0.261601	0.261601	0.231724	0.231724	0.231724	0.231724
Compound_52	Glycine	Plasma LDL cholesterol	Urine	GC	-1.26049	-2.9264e-09	0.177518	0.0220863	-2.43368e-05	0.0662237	0.0333455	0.159181	0.440236	5.46673e-09	0.157018	0.00625404	6.67294e-05	0.150062	0.151761	0.248792	-2.86321	-0.535312	1.13056	3.53152	-0.364709	0.44131	0.219724	0.639819	0.00471244	0.593122	0.949517	0.259806	0.000529719	0.715774	0.65954	0.826345	0.523137	0.125537	0.125537	0.125537	0.125537	0.125537	0.125537	0.125537	0.125537	0.0901543	0.0901543	0.0901543	0.0901543
Compound_52	Glycine	Waist circumference	Urine	GC	-2.1457	5.27335e-09	0.904837	0.024036	3.43814e-05	0.357984	-0.250744	-0.184354	0.351962	4.40098e-09	0.126059	0.00500709	5.36289e-05	0.120786	0.121414	0.200249	-6.0964	1.19822	7.17789	4.80039	0.641097	2.96377	-2.0652	-0.920619	6.80573e-09	0.23246	0.804595	1.96792e-11	3.39545e-06	0.522303	0.00346485	0.0403874	0.358524	0.41273	0.41273	0.41273	0.41273	0.41273	0.41273	0.41273	0.41273	0.389104	0.389104	0.389104	0.389104
Compound_52	Glycine	SBP	Urine	GC	-2.06555	1.06888e-09	0.754498	0.0273564	2.06901e-05	0.235778	-0.070276	0.0554133	0.431104	5.39058e-09	0.154405	0.00613299	6.56879e-05	0.147946	0.148715	0.245278	-4.7913	0.198287	4.8865	4.46053	0.314976	1.59367	-0.472554	0.225921	3.53421e-06	0.843052	0.978182	2.31755e-06	1.46306e-05	0.753157	0.112824	0.637124	0.821528	0.288836	0.288836	0.288836	0.288836	0.288836	0.288836	0.288836	0.288836	0.260226	0.260226	0.260226	0.260226
Compound_52	Glycine	DBP	Urine	GC	-1.13015	-1.11936e-09	0.448095	0.0152051	1.61629e-05	0.152547	-0.139026	0.0361613	0.462969	5.78902e-09	0.165817	0.0065863	7.05432e-05	0.158882	0.159707	0.263407	-2.44109	-0.193359	2.70235	2.30859	0.22912	0.960129	-0.870506	0.137283	0.0156445	0.846903	0.978182	0.00756725	0.0221424	0.819044	0.338323	0.385223	0.890966	0.113652	0.113652	0.113652	0.113652	0.113652	0.113652	0.113652	0.113652	0.0779944	0.0779944	0.0779944	0.0779944
Compound_52	Glycine	Continuous MetS	Urine	GC	-0.143209	1.9692e-09	0.191098	-0.00302956	2.76578e-05	0.529217	-0.23361	-0.0856269	0.437038	5.42702e-09	0.155878	0.00620862	6.62447e-05	0.148972	0.150658	0.246984	-0.32768	0.362852	1.22595	-0.48796	0.417509	3.55247	-1.5506	-0.34669	0.74355	0.717158	0.956348	0.221885	0.626196	0.676824	0.000491934	0.122826	0.729246	0.0966701	0.0966701	0.0966701	0.0966701	0.0966701	0.0966701	0.0966701	0.0966701	0.0601192	0.0601192	0.0601192	0.0601192
Compound_52	Glycine	Serum triglycerides (Log)	Urine	GC	-1.23506	1.06507e-09	0.292109	0.0155824	3.97122e-05	0.497306	-0.207955	-0.17032	0.475307	5.9433e-09	0.170236	0.00676183	7.24232e-05	0.163116	0.163964	0.270427	-2.59844	0.179206	1.7159	2.30446	0.548335	3.04879	-1.2683	-0.629818	0.010168	0.857985	0.978182	0.0879597	0.0223783	0.584165	0.00265661	0.206386	0.52964	0.133523	0.133523	0.133523	0.133523	0.133523	0.133523	0.133523	0.133523	0.0986649	0.0986649	0.0986649	0.0986649
[truncated: 124 more rows]
[truncated: 4 more columns]

## Sheet: Model_3_all
Metabolite	Identification	Cardiometabolic parameter	Biosample	Platform	Estimate_Int	Estimate	Estimate_SEXMale	Estimate_AGE	Estimate_PA_min_week	Estimate_smoking	Estimate_EDUCATIntermediate	Estimate_EDUCATLow	Estimate_alcohol_ea	Estimate_Fruit_ea	Estimate_Vegetables_ea	Estimate_Meat_ea	Estimate_Confectionary_desserts_ea	Std.Error_Int	Std.Error	Std.Error_SEXMale	Std.Error_AGE	Std.Error_PA_min_week	Std.Error_smoking	Std.Error_EDUCATIntermediate	Std.Error_EDUCATLow	Std.Error_alcohol_ea	Std.Error_Fruit_ea	Std.Error_Vegetables_ea	Std.Error_Meat_ea	Std.Error_Confectionary_desserts_ea	t-value_Int	t-value	t-value_SEXMale	t-value_Age	t-value_PA_min_week	t-value_smoking	t-value_EDUCATIntermediate	t-value_EDUCATLow	t-value_alcohol_ea	t-value_Fruit_ea	t-value_Vegetables_ea	t-value_Meat_ea	t-value_Confectionary_desserts_ea	p-value_Int	p-value	p_value_FDR	p-value_SEXMale	p-value_AGE	p-value_PA_min_week
[truncated: 468 more rows]
[truncated: 34 more columns]
